# Supplementary material for: (E)-2,4,6-Trimethyl-N-(pyridin-2-yl­methyl­idene)aniline
Source: Acta Crystallogr Sect E Struct Rep Online. 2012 Apr 18;68(Pt 5):o1427. doi: 10.1107/S1600536812015905 (PMC3344547; doi:10.1107/S1600536812015905)
Supplement: Supplementary file 1 [file e-68-o1427-sup1.cif]

##############################################################################
#                                                                            #
# This CIF contains the data in a paper accepted for publication in          #
# Acta Crystallographica Section E. It conforms to the requirements of       #
# Notes for Authors for Acta Crystallographica Section E, and has been       #
# peer reviewed under the auspices of the IUCr Commission on Journals.       #
#                                                                            #
# Full details of the Crystallographic Information File format               #
# are given in the paper "The Crystallographic Information File (CIF):       #
# a New Standard Archive File for Crystallography" by S. R. Hall, F. H.      #
# Allen and I. D. Brown [Acta Cryst. (1991), A47, 655-685].                  #
#                                                                            #
# The current version of the core CIF dictionary is obtainable from          #
# ftp://ftp.iucr.org/pub/cif_core.dic.                                       #
#                                                                            #
# Software is freely available for graphical display of the structure(s)     #
# in this CIF. For information consult the CIF software page                 #
# http://www.iucr.org/resources/cif/software.                                #
#                                                                            #
# This file may be used for bona fide research purposes within the           #
# scientific community so long as proper attribution is given to the journal # 
# article from which it was obtained.                                        #
#                                                                            #
##############################################################################
data_global
_audit_creation_method     SHELXL-97
_journal_date_recd_electronic     2012-03-14
_journal_date_accepted     2012-04-12
_journal_name_full     'Acta Crystallographica, Section E'
_journal_year     2012
_journal_volume     68
_journal_issue      5
_journal_page_first     o1427
_journal_page_last     o1427
_journal_paper_category     QO
_journal_paper_doi     10.1107/S1600536812015905
_journal_coeditor_code     ZJ2067
_publ_contact_author_name     'Dr. Ruiqing Fan'
_publ_contact_author_address
;
Department of Applied Chemistry
Harbin Institute of Technology
Harbin 150001
People's Republic of China
;
_publ_contact_author_email     fanruiqing@hit.edu.cn
_publ_contact_author_fax     '86 451 86413710'
_publ_contact_author_phone     '86 451 86418270'
_publ_section_title
;
(<i>E</i>)-2,4,6-Trimethyl-<i>N</i>-(pyridin-2-ylmethylidene)aniline
;
_publ_section_title_footnote     .
loop_
    _publ_author_name
    _publ_author_footnote
    _publ_author_address
    'Dong, Yu-Wei' .
;
Department of Chemistry
Harbin Institute of Technology
Harbin 150001
People's Republic of China
;
    'Fan, Rui-Qing' .
;
Department of Chemistry
Harbin Institute of Technology
Harbin 150001
People's Republic of China
;
    'Wang, Ping' .
;
Department of Chemistry
Harbin Institute of Technology
Harbin 150001
People's Republic of China
;
    'Yang, Yu-Lin' .
;
Department of Chemistry
Harbin Institute of Technology
Harbin 150001
People's Republic of China
;
data_I
_chemical_name_systematic
;
(<i>E</i>)-2,4,6-Trimethyl-<i>N</i>-(pyridin-2-ylmethylidene)aniline
;
_chemical_name_common     ?
_chemical_formula_moiety     'C15 H16 N2'
_chemical_formula_sum     'C15 H16 N2'
_chemical_formula_iupac     'C15 H16 N2'
_chemical_formula_weight     224.30
_chemical_melting_point     ?
_symmetry_cell_setting     monoclinic
_symmetry_space_group_name_H-M     'P 21/c  '
_symmetry_space_group_name_Hall     '-P 2ybc'
loop_
    _symmetry_equiv_pos_as_xyz
    'x, y, z'
    '-x, y+1/2, -z+1/2'
    '-x, -y, -z'
    'x, -y-1/2, z-1/2'
_cell_length_a     8.2490(16)
_cell_length_b     16.136(3)
_cell_length_c     10.150(2)
_cell_angle_alpha     90.00
_cell_angle_beta     104.76(3)
_cell_angle_gamma     90.00
_cell_volume     1306.4(4)
_cell_formula_units_Z     4
_cell_measurement_reflns_used     12591
_cell_measurement_theta_min     3.12
_cell_measurement_theta_max     27.48
_cell_measurement_temperature     293(2)
_exptl_crystal_description     block
_exptl_crystal_colour     colorless
_exptl_crystal_size_max     0.36
_exptl_crystal_size_mid     0.34
_exptl_crystal_size_min     0.29
_exptl_crystal_density_diffrn     1.140
_exptl_crystal_density_meas     ?
_exptl_crystal_density_method     'not measured'
_exptl_crystal_F_000     480
_exptl_absorpt_coefficient_mu     0.068
_exptl_absorpt_correction_type     multi-scan
_exptl_absorpt_process_details     '(SADABS; Bruker, 2000)'
_exptl_absorpt_correction_T_min     0.9760
_exptl_absorpt_correction_T_max     0.9808
_exptl_special_details     ?
_diffrn_ambient_temperature     293(2)
_diffrn_radiation_type     MoK\a
_diffrn_radiation_wavelength     0.71073
_diffrn_radiation_source     'fine-focus sealed tube'
_diffrn_radiation_monochromator     graphite
_diffrn_measurement_device_type     'Bruker SMART APEX CCD area-detector'
_diffrn_measurement_method     'phi and omega scans'
_diffrn_detector_area_resol_mean     ?
_diffrn_reflns_number     12591
_diffrn_reflns_av_R_equivalents     0.0436
_diffrn_reflns_av_sigmaI/netI     0.0403
_diffrn_reflns_theta_min     3.12
_diffrn_reflns_theta_max     27.48
_diffrn_reflns_theta_full     27.48
_diffrn_measured_fraction_theta_max     0.996
_diffrn_measured_fraction_theta_full     0.996
_diffrn_reflns_limit_h_min     -10
_diffrn_reflns_limit_h_max     10
_diffrn_reflns_limit_k_min     -20
_diffrn_reflns_limit_k_max     20
_diffrn_reflns_limit_l_min     -13
_diffrn_reflns_limit_l_max     13
_diffrn_standards_number     0
_diffrn_standards_interval_count     0
_diffrn_standards_interval_time     0
_diffrn_standards_decay_%     0
_refine_special_details
;
Refinement of <i>F</i>^2^ against ALL reflections. The weighted <i>R</i>-factor
<i>wR</i> and goodness of fit <i>S</i> are based on <i>F</i>^2^, conventional
<i>R</i>-factors <i>R</i> are based on <i>F</i>, with <i>F</i> set to zero for
negative <i>F</i>^2^. The threshold expression of <i>F</i>^2^ >
\s(<i>F</i>^2^) is used only for calculating <i>R</i>-factors(gt) <i>etc</i>.
and is not relevant to the choice of reflections for refinement.
<i>R</i>-factors based on <i>F</i>^2^ are statistically about twice as large
as those based on <i>F</i>, and <i>R</i>- factors based on ALL data will be
even larger.
;
_reflns_number_total     2982
_reflns_number_gt     1952
_reflns_threshold_expression     >2sigma(I)
_refine_ls_structure_factor_coef     Fsqd
_refine_ls_matrix_type     full
_refine_ls_R_factor_all     0.0765
_refine_ls_R_factor_gt     0.0556
_refine_ls_wR_factor_gt     0.1764
_refine_ls_wR_factor_ref     0.2002
_refine_ls_goodness_of_fit_ref     1.026
_refine_ls_restrained_S_all     1.026
_refine_ls_number_reflns     2982
_refine_ls_number_parameters     154
_refine_ls_number_restraints     0
_refine_ls_hydrogen_treatment     constr
_refine_ls_weighting_scheme     calc
_refine_ls_weighting_details
         'calc w=1/[\s^2^(Fo^2^)+(0.1315P)^2^+0.0000P] where P=(Fo^2^+2Fc^2^)/3'
_atom_sites_solution_hydrogens     geom
_atom_sites_solution_primary     direct
_atom_sites_solution_secondary     difmap
_refine_ls_shift/su_max     0.017
_refine_ls_shift/su_mean     0.004
_refine_diff_density_max     0.216
_refine_diff_density_min     -0.218
_refine_ls_extinction_method     none
_refine_ls_extinction_coef     ?
loop_
    _atom_type_symbol
    _atom_type_description
    _atom_type_scat_dispersion_real
    _atom_type_scat_dispersion_imag
    _atom_type_scat_source
    'C' 'C' 0.0033 0.0016
                         'International Tables Vol C Tables 4.2.6.8 and 6.1.1.4'
    'H' 'H' 0.0000 0.0000
                         'International Tables Vol C Tables 4.2.6.8 and 6.1.1.4'
    'N' 'N' 0.0061 0.0033
                         'International Tables Vol C Tables 4.2.6.8 and 6.1.1.4'
_computing_data_collection     'SMART (Bruker, 2000)'
_computing_cell_refinement     'SAINT (Bruker, 2000)'
_computing_data_reduction     'SAINT (Bruker, 2000)'
_computing_structure_solution     'SHELXS97 (Sheldrick, 2008)'
_computing_structure_refinement     'SHELXL97 (Sheldrick, 2008)'
_computing_molecular_graphics     'SHELXP97  (Sheldrick, 2008)'
_computing_publication_material     'SHELXTL  (Sheldrick, 2008)'
loop_
    _atom_site_type_symbol
    _atom_site_label
    _atom_site_fract_x
    _atom_site_fract_y
    _atom_site_fract_z
    _atom_site_U_iso_or_equiv
    _atom_site_adp_type
    _atom_site_calc_flag
    _atom_site_refinement_flags
    _atom_site_occupancy
    _atom_site_symmetry_multiplicity
    _atom_site_disorder_assembly
    _atom_site_disorder_group
    N N1 -0.08242(19) -0.04738(10) 0.77519(15) 0.0748(5) Uani d . 1 1 . .
    N N2 0.20612(16) 0.11712(9) 0.82639(12) 0.0612(4) Uani d . 1 1 . .
    C C1 -0.02245(18) 0.02378(10) 0.74182(15) 0.0559(4) Uani d . 1 1 . .
    C C2 -0.0893(2) 0.06280(13) 0.61937(16) 0.0714(5) Uani d . 1 1 . .
    H H2A -0.0460 0.1131 0.5993 0.086 Uiso calc R 1 1 . .
    C C3 -0.2097(2) -0.08143(14) 0.6828(2) 0.0830(6) Uani d . 1 1 . .
    H H3A -0.2515 -0.1318 0.7042 0.100 Uiso calc R 1 1 . .
    C C4 -0.2827(2) -0.04703(15) 0.55889(18) 0.0816(6) Uani d . 1 1 . .
    H H4A -0.3718 -0.0731 0.4983 0.098 Uiso calc R 1 1 . .
    C C5 -0.2218(3) 0.02585(16) 0.52670(19) 0.0854(6) Uani d . 1 1 . .
    H H5A -0.2686 0.0509 0.4431 0.102 Uiso calc R 1 1 . .
    C C6 0.12079(18) 0.05750(10) 0.84678(15) 0.0572(4) Uani d . 1 1 . .
    H H6A 0.1483 0.0328 0.9324 0.069 Uiso calc R 1 1 . .
    C C7 0.34417(17) 0.14354(9) 0.93500(15) 0.0529(4) Uani d . 1 1 . .
    C C8 0.50580(18) 0.11695(10) 0.93612(15) 0.0561(4) Uani d . 1 1 . .
    C C9 0.63854(18) 0.14503(10) 1.04089(16) 0.0598(4) Uani d . 1 1 . .
    H H9A 0.7465 0.1274 1.0430 0.072 Uiso calc R 1 1 . .
    C C10 0.61645(18) 0.19772(10) 1.14131(17) 0.0600(4) Uani d . 1 1 . .
    C C11 0.45476(19) 0.22368(11) 1.13626(16) 0.0611(4) Uani d . 1 1 . .
    H H11A 0.4379 0.2595 1.2033 0.073 Uiso calc R 1 1 . .
    C C12 0.31661(18) 0.19793(10) 1.03427(15) 0.0556(4) Uani d . 1 1 . .
    C C13 0.5355(2) 0.05931(13) 0.82917(18) 0.0760(5) Uani d . 1 1 . .
    H H13A 0.6532 0.0479 0.8462 0.114 Uiso calc R 1 1 . .
    H H13B 0.4964 0.0846 0.7411 0.114 Uiso calc R 1 1 . .
    H H13C 0.4758 0.0085 0.8316 0.114 Uiso calc R 1 1 . .
    C C14 0.7641(2) 0.22552(14) 1.2553(2) 0.0844(6) Uani d . 1 1 . .
    H H14A 0.8654 0.2017 1.2422 0.127 Uiso calc R 1 1 . .
    H H14B 0.7479 0.2076 1.3413 0.127 Uiso calc R 1 1 . .
    H H14C 0.7723 0.2849 1.2546 0.127 Uiso calc R 1 1 . .
    C C15 0.1431(2) 0.22807(13) 1.0332(2) 0.0755(6) Uani d . 1 1 . .
    H H15A 0.1494 0.2642 1.1094 0.113 Uiso calc R 1 1 . .
    H H15B 0.0730 0.1815 1.0393 0.113 Uiso calc R 1 1 . .
    H H15C 0.0965 0.2577 0.9501 0.113 Uiso calc R 1 1 . .
loop_
    _atom_site_aniso_label
    _atom_site_aniso_U_11
    _atom_site_aniso_U_22
    _atom_site_aniso_U_33
    _atom_site_aniso_U_12
    _atom_site_aniso_U_13
    _atom_site_aniso_U_23
    N1 0.0668(9) 0.0740(10) 0.0716(9) -0.0142(7) -0.0044(7) 0.0011(7)
    N2 0.0550(7) 0.0706(9) 0.0494(7) -0.0078(6) -0.0024(6) 0.0029(6)
    C1 0.0461(7) 0.0634(9) 0.0540(8) 0.0000(6) 0.0050(6) -0.0066(7)
    C2 0.0625(9) 0.0853(13) 0.0584(9) -0.0121(8) 0.0006(8) 0.0021(8)
    C3 0.0724(11) 0.0809(13) 0.0839(13) -0.0218(9) -0.0016(10) -0.0076(10)
    C4 0.0599(10) 0.1080(16) 0.0677(11) -0.0180(10) -0.0007(9) -0.0236(11)
    C5 0.0723(12) 0.1173(17) 0.0541(9) -0.0139(11) -0.0067(8) 0.0006(10)
    C6 0.0515(8) 0.0627(9) 0.0499(7) -0.0020(7) -0.0008(6) 0.0013(7)
    C7 0.0489(7) 0.0565(9) 0.0470(7) -0.0056(6) 0.0006(6) 0.0057(6)
    C8 0.0537(8) 0.0609(9) 0.0506(8) -0.0007(7) 0.0077(6) 0.0032(6)
    C9 0.0429(7) 0.0695(10) 0.0631(9) -0.0015(6) 0.0062(7) 0.0033(7)
    C10 0.0473(8) 0.0654(10) 0.0600(9) -0.0091(7) 0.0001(7) -0.0011(7)
    C11 0.0556(8) 0.0634(10) 0.0593(8) -0.0052(7) 0.0055(7) -0.0090(7)
    C12 0.0463(7) 0.0590(9) 0.0564(8) -0.0009(6) 0.0038(6) 0.0015(7)
    C13 0.0742(11) 0.0847(13) 0.0654(10) 0.0051(9) 0.0113(9) -0.0099(9)
    C14 0.0577(10) 0.0992(15) 0.0829(12) -0.0133(9) -0.0066(9) -0.0186(11)
    C15 0.0522(9) 0.0831(12) 0.0836(12) 0.0113(8) 0.0035(8) -0.0091(10)
_geom_special_details
;
All e.s.d.'s (except the e.s.d. in the dihedral angle between two l.s. planes)
are estimated using the full covariance matrix. The cell e.s.d.'s are taken
into account individually in the estimation of e.s.d.'s in distances, angles
and torsion angles; correlations between e.s.d.'s in cell parameters are only
used when they are defined by crystal symmetry. An approximate (isotropic)
treatment of cell e.s.d.'s is used for estimating e.s.d.'s involving l.s.
planes.
;
loop_
    _geom_bond_atom_site_label_1
    _geom_bond_atom_site_label_2
    _geom_bond_site_symmetry_2
    _geom_bond_distance
    _geom_bond_publ_flag
    N1 C1 . 1.328(2) ?
    N1 C3 . 1.335(2) ?
    N2 C6 . 1.240(2) ?
    N2 C7 . 1.4333(18) ?
    C1 C2 . 1.377(2) ?
    C1 C6 . 1.478(2) ?
    C2 C5 . 1.383(2) ?
    C2 H2A . 0.9300 ?
    C3 C4 . 1.366(3) ?
    C3 H3A . 0.9300 ?
    C4 C5 . 1.351(3) ?
    C4 H4A . 0.9300 ?
    C5 H5A . 0.9300 ?
    C6 H6A . 0.9300 ?
    C7 C12 . 1.398(2) ?
    C7 C8 . 1.398(2) ?
    C8 C9 . 1.394(2) ?
    C8 C13 . 1.496(2) ?
    C9 C10 . 1.375(2) ?
    C9 H9A . 0.9300 ?
    C10 C11 . 1.386(2) ?
    C10 C14 . 1.518(2) ?
    C11 C12 . 1.393(2) ?
    C11 H11A . 0.9300 ?
    C12 C15 . 1.509(2) ?
    C13 H13A . 0.9600 ?
    C13 H13B . 0.9600 ?
    C13 H13C . 0.9600 ?
    C14 H14A . 0.9600 ?
    C14 H14B . 0.9600 ?
    C14 H14C . 0.9600 ?
    C15 H15A . 0.9600 ?
    C15 H15B . 0.9600 ?
    C15 H15C . 0.9600 ?
loop_
    _geom_angle_atom_site_label_1
    _geom_angle_atom_site_label_2
    _geom_angle_atom_site_label_3
    _geom_angle_site_symmetry_1
    _geom_angle_site_symmetry_3
    _geom_angle
    _geom_angle_publ_flag
    C1 N1 C3 . . 117.01(15) ?
    C6 N2 C7 . . 118.42(13) ?
    N1 C1 C2 . . 122.42(15) ?
    N1 C1 C6 . . 114.57(13) ?
    C2 C1 C6 . . 123.01(16) ?
    C1 C2 C5 . . 118.83(19) ?
    C1 C2 H2A . . 120.6 ?
    C5 C2 H2A . . 120.6 ?
    N1 C3 C4 . . 124.2(2) ?
    N1 C3 H3A . . 117.9 ?
    C4 C3 H3A . . 117.9 ?
    C5 C4 C3 . . 118.21(16) ?
    C5 C4 H4A . . 120.9 ?
    C3 C4 H4A . . 120.9 ?
    C4 C5 C2 . . 119.27(17) ?
    C4 C5 H5A . . 120.4 ?
    C2 C5 H5A . . 120.4 ?
    N2 C6 C1 . . 123.27(14) ?
    N2 C6 H6A . . 118.4 ?
    C1 C6 H6A . . 118.4 ?
    C12 C7 C8 . . 121.12(13) ?
    C12 C7 N2 . . 119.87(13) ?
    C8 C7 N2 . . 118.96(14) ?
    C9 C8 C7 . . 117.96(15) ?
    C9 C8 C13 . . 120.92(14) ?
    C7 C8 C13 . . 121.12(14) ?
    C10 C9 C8 . . 122.69(14) ?
    C10 C9 H9A . . 118.7 ?
    C8 C9 H9A . . 118.7 ?
    C9 C10 C11 . . 117.87(14) ?
    C9 C10 C14 . . 121.05(15) ?
    C11 C10 C14 . . 121.08(17) ?
    C10 C11 C12 . . 122.30(16) ?
    C10 C11 H11A . . 118.8 ?
    C12 C11 H11A . . 118.8 ?
    C11 C12 C7 . . 118.05(14) ?
    C11 C12 C15 . . 120.26(16) ?
    C7 C12 C15 . . 121.68(14) ?
    C8 C13 H13A . . 109.5 ?
    C8 C13 H13B . . 109.5 ?
    H13A C13 H13B . . 109.5 ?
    C8 C13 H13C . . 109.5 ?
    H13A C13 H13C . . 109.5 ?
    H13B C13 H13C . . 109.5 ?
    C10 C14 H14A . . 109.5 ?
    C10 C14 H14B . . 109.5 ?
    H14A C14 H14B . . 109.5 ?
    C10 C14 H14C . . 109.5 ?
    H14A C14 H14C . . 109.5 ?
    H14B C14 H14C . . 109.5 ?
    C12 C15 H15A . . 109.5 ?
    C12 C15 H15B . . 109.5 ?
    H15A C15 H15B . . 109.5 ?
    C12 C15 H15C . . 109.5 ?
    H15A C15 H15C . . 109.5 ?
    H15B C15 H15C . . 109.5 ?
