# Supplementary material for: (E)-2,4,6-Trimethyl-N-(pyridin-2-yl­methyl­idene)aniline
Source: Acta Crystallogr Sect E Struct Rep Online. 2012 Apr 18;68(Pt 5):o1427. doi: 10.1107/S1600536812015905 (PMC3344547; doi:10.1107/S1600536812015905)
Supplement: Supplementary file 2 [file e-68-o1427-Isup2.hkl]

# 
# h,k,l, Fc-squared, Fo-squared, sigma(Fo-squared) and status flag 
# 
data_I
_shelx_title ' dyw in P2(1)/c' 
_shelx_refln_list_code          4 
_shelx_F_calc_maximum      124.44 
_exptl_crystal_F_000       480.00 
_reflns_d_resolution_high  0.7702 
 
loop_ 
 _symmetry_equiv_pos_as_xyz 
 'x, y, z' 
 '-x, y+1/2, -z+1/2' 
 '-x, -y, -z' 
 'x, -y-1/2, z-1/2' 
 
_cell_length_a     8.2490 
_cell_length_b    16.1360 
_cell_length_c    10.1500 
_cell_angle_alpha  90.000 
_cell_angle_beta  104.760 
_cell_angle_gamma  90.000 
 
_shelx_F_squared_multiplier     1.000 
 
loop_ 
 _refln_index_h 
 _refln_index_k 
 _refln_index_l 
 _refln_F_squared_calc 
 _refln_F_squared_meas 
 _refln_F_squared_sigma 
 _refln_observed_status 
   2   0   0      707.72      655.30     20.17 o 
   3   0   0      522.44      460.62     12.09 o 
   4   0   0       15.51        7.87      0.47 o 
   5   0   0       67.04       55.80      1.18 o 
   6   0   0        9.36        6.17      0.86 o 
   7   0   0      192.13      187.35      4.96 o 
   8   0   0       32.54       30.09      1.04 o 
   9   0   0       30.83       36.99      1.78 o 
  10   0   0        0.43       -0.33      1.48 o 
   2   1   0      789.75      762.64     12.62 o 
   3   1   0       15.18       19.55      0.62 o 
   4   1   0        1.64        0.73      0.26 o 
   5   1   0       66.16       62.81      1.31 o 
   6   1   0      229.39      199.41      2.69 o 
   7   1   0      162.47      152.82      3.22 o 
   8   1   0        1.30        1.41      0.38 o 
   9   1   0       12.24       11.57      1.28 o 
  10   1   0       12.72       18.86      4.52 o 
   1   2   0     4128.60     3678.17     84.05 o 
   2   2   0      553.71      554.64      6.84 o 
   3   2   0       24.20       19.25      0.57 o 
   4   2   0      356.65      393.77      6.58 o 
   5   2   0       63.60       52.98      0.84 o 
   6   2   0       47.97       56.17      1.66 o 
   7   2   0        9.33        9.58      0.58 o 
   8   2   0        0.13        0.02      0.27 o 
   9   2   0        0.70        0.28      0.68 o 
  10   2   0       15.12       20.63      1.93 o 
   1   3   0     1677.33     1615.26     30.36 o 
   2   3   0      375.46      350.10      4.49 o 
   3   3   0     1412.78     1455.43     25.99 o 
   4   3   0        0.00        0.19      0.21 o 
   5   3   0        1.40        1.97      0.50 o 
   6   3   0      216.70      197.56      5.53 o 
   7   3   0      129.63      122.20      4.17 o 
   8   3   0        0.63        0.46      0.26 o 
   9   3   0       11.84       14.61      1.05 o 
  10   3   0        0.28        0.76      1.28 o 
   0   4   0      719.12      630.37     14.98 o 
   1   4   0     1421.81     1438.21     26.64 o 
   2   4   0       84.90       94.03      1.16 o 
   3   4   0       25.26       28.02      0.63 o 
   4   4   0       22.30       26.50      1.66 o 
   5   4   0        7.14        7.07      0.67 o 
   6   4   0      108.69      107.59      1.95 o 
   7   4   0      225.86      218.73     14.12 o 
   8   4   0        0.20       -0.19      0.44 o 
   9   4   0        1.11        1.06      0.68 o 
  10   4   0        1.34        1.75      0.72 o 
   1   5   0      122.62      102.05      1.79 o 
   2   5   0      178.89      160.17      3.40 o 
   3   5   0      526.39      590.75      7.82 o 
   4   5   0        9.04        7.14      0.39 o 
   5   5   0      100.66       82.88      5.57 o 
   6   5   0      129.62      123.49      6.87 o 
   7   5   0       24.95       20.36      2.45 o 
   8   5   0       11.00       13.65      1.67 o 
   9   5   0        1.52        2.57      0.74 o 
  10   5   0        6.49        6.69      0.77 o 
   0   6   0     1320.42     1317.63     37.70 o 
   1   6   0      117.86      112.89      2.07 o 
   2   6   0        5.73        5.45      0.52 o 
   3   6   0     1757.30     1790.64     36.40 o 
   4   6   0       62.30       73.29      1.26 o 
   5   6   0       49.29       56.07      1.01 o 
   6   6   0       85.71       88.79      4.46 o 
   7   6   0        3.91        3.98      0.85 o 
   8   6   0        0.23        0.24      1.28 o 
   9   6   0        0.42        0.26      0.53 o 
   1   7   0      123.89       86.95      1.88 o 
   2   7   0        0.22        0.37      0.48 o 
   3   7   0        0.04       -0.33      0.33 o 
   4   7   0      536.87      563.31      8.01 o 
   5   7   0        4.82        2.93      0.35 o 
   6   7   0      181.56      183.03      4.63 o 
   7   7   0       11.20        8.65      1.13 o 
   8   7   0        0.01        0.45      1.00 o 
   9   7   0        4.78        5.77      1.97 o 
   0   8   0      199.25      194.89      5.47 o 
   1   8   0      103.30      119.24      2.31 o 
   2   8   0       10.26       14.11      0.77 o 
   3   8   0       70.58       76.02      1.37 o 
   4   8   0      146.15      155.15      2.48 o 
   5   8   0      168.00      156.56      2.17 o 
   6   8   0      108.13      105.73      1.72 o 
   7   8   0       10.73        6.96      1.07 o 
   8   8   0        1.65        1.60      1.16 o 
   9   8   0        0.10       -0.62      1.08 o 
   1   9   0        2.70        5.31      0.76 o 
   2   9   0        0.08        0.59      0.53 o 
   3   9   0      167.86      174.24      2.89 o 
   4   9   0        4.47        5.67      0.68 o 
   5   9   0       29.29       26.21      0.73 o 
   6   9   0       16.62       18.75      1.46 o 
   7   9   0       13.33       12.63      0.77 o 
   8   9   0        0.02       -0.21      1.01 o 
   9   9   0        1.70        1.31      1.22 o 
   0  10   0      263.15      284.84     11.44 o 
   1  10   0       82.59      104.60      2.42 o 
   2  10   0       14.03       14.00      0.73 o 
   3  10   0       10.82        8.77      0.82 o 
   4  10   0       74.16       74.08      1.54 o 
   5  10   0       89.04       88.29      1.77 o 
   6  10   0       14.28       14.78      1.05 o 
   7  10   0        0.11        0.32      0.47 o 
   8  10   0        3.21        1.65      0.95 o 
   9  10   0        1.09        1.02      1.24 o 
   1  11   0        2.09        0.21      0.75 o 
   2  11   0        6.92        6.35      0.71 o 
   3  11   0        3.03        3.02      0.54 o 
   4  11   0        0.23        0.17      0.58 o 
   5  11   0        2.05        1.83      0.47 o 
   6  11   0       23.91       24.80      0.90 o 
   7  11   0        5.77        4.71      0.62 o 
   8  11   0        8.73        6.83      2.34 o 
   0  12   0      626.59      612.68     23.61 o 
   1  12   0        9.69        8.49      2.01 o 
   2  12   0        1.53        1.98      0.72 o 
   3  12   0        0.08       -0.14      0.46 o 
   4  12   0        0.54        0.54      0.51 o 
   5  12   0       22.92       21.50      1.02 o 
   6  12   0        0.38        0.10      0.38 o 
   7  12   0        3.17        3.28      1.37 o 
   8  12   0        0.63        1.96      2.05 o 
   1  13   0       21.09       32.77      1.73 o 
   2  13   0       13.13       15.34      1.22 o 
   3  13   0        0.22        0.18      0.57 o 
   4  13   0       25.61       25.37      1.12 o 
   5  13   0        0.00        0.23      0.57 o 
   6  13   0        4.36        6.59      1.52 o 
   7  13   0        2.29        2.87      1.43 o 
   8  13   0        0.25        0.96      3.54 o 
   0  14   0       39.37       47.99      3.59 o 
   1  14   0       27.56       29.40      1.66 o 
   2  14   0        2.38        2.91      0.79 o 
   3  14   0        5.78        4.26      1.05 o 
   4  14   0       35.94       35.96      1.56 o 
   5  14   0        0.03        0.10      0.37 o 
   6  14   0        0.00        0.02      0.66 o 
   7  14   0        1.34        1.10      1.57 o 
   1  15   0       14.00       13.87      1.43 o 
   2  15   0       24.99       22.21      1.14 o 
   3  15   0        1.04        1.54      0.77 o 
   4  15   0        5.79        6.89      1.01 o 
   5  15   0        0.21        0.75      0.45 o 
   6  15   0        5.60        5.25      0.63 o 
   7  15   0        3.26        3.76      1.73 o 
   0  16   0        5.28        4.51      1.88 o 
   1  16   0        0.52        0.40      1.00 o 
   2  16   0        0.45        0.20      0.64 o 
   3  16   0        3.49        2.95      0.88 o 
   4  16   0        1.42        2.48      0.99 o 
   5  16   0        8.08        7.92      0.79 o 
   6  16   0        0.35       -0.27      0.86 o 
   1  17   0        0.90        1.47      0.98 o 
   2  17   0        2.55        1.92      0.68 o 
   3  17   0       21.70       21.30      1.49 o 
   4  17   0        0.11        0.03      0.72 o 
   5  17   0        0.66        0.48      0.85 o 
   6  17   0        1.00        1.62      1.41 o 
   0  18   0        0.70        1.43      1.89 o 
   1  18   0        0.99        2.61      1.17 o 
   2  18   0        9.85        9.18      0.95 o 
   3  18   0       57.28       54.39      1.83 o 
   4  18   0        4.33        3.20      0.86 o 
   5  18   0        8.89        8.65      1.99 o 
   1  19   0        0.12        0.60      0.72 o 
   2  19   0        0.02       -0.51      0.91 o 
   3  19   0        1.18        2.21      1.40 o 
   4  19   0        9.37        8.40      1.47 o 
   0  20   0        0.51        1.56      1.62 o 
   1  20   0        1.19        0.93      0.79 o 
   2  20   0        1.71        1.17      0.75 o 
   3  20   0       10.29       11.07      2.12 o 
 -10   1   1        5.01        7.43      1.44 o 
  -9   1   1        0.16        0.21      0.29 o 
  -8   1   1       12.31       11.99      0.55 o 
  -7   1   1        0.82        0.81      0.31 o 
  -6   1   1      162.16      158.76      2.12 o 
  -5   1   1      276.73      275.40     10.68 o 
  -4   1   1        8.58        6.31      0.56 o 
  -3   1   1      212.61       69.58      1.67 o 
  -2   1   1     2778.69     2731.65     98.06 o 
  -1   1   1      911.89      923.23     21.42 o 
   1   1   1     3129.55     2321.73    202.41 o 
   2   1   1      302.00      305.25      4.52 o 
   3   1   1      520.55      514.51      7.57 o 
   4   1   1      915.04      953.01     16.26 o 
   5   1   1      599.00      668.35     16.79 o 
   6   1   1      184.24      163.75      5.71 o 
   7   1   1       78.87       78.08      2.42 o 
   8   1   1       11.99        9.07      0.69 o 
   9   1   1        2.14        3.21      1.21 o 
  10   1   1        0.10       -0.27      1.06 o 
 -10   2   1       26.15       26.96      1.24 o 
  -9   2   1        0.56        0.41      0.32 o 
  -8   2   1        7.72        7.81      0.50 o 
  -7   2   1        6.62        6.71      0.51 o 
  -6   2   1        9.44        8.63      0.45 o 
  -5   2   1       47.28       53.79      1.48 o 
  -4   2   1      187.90      214.92      3.36 o 
  -3   2   1      207.05      184.19      2.61 o 
  -2   2   1     3237.70     3013.88     77.91 o 
  -1   2   1      398.05      378.94      5.34 o 
   0   2   1      239.04      230.97      3.15 o 
   1   2   1      332.71      318.16      3.51 o 
   2   2   1      122.14      119.66      1.77 o 
   3   2   1      344.21      339.11      4.60 o 
   4   2   1       10.71       16.45      1.64 o 
   5   2   1        0.37        0.20      0.17 o 
   6   2   1       99.75       68.70      8.32 o 
   7   2   1       10.80        9.39      1.29 o 
   8   2   1       14.28       16.06      1.02 o 
   9   2   1       25.23       27.16      1.94 o 
  10   2   1        9.07        9.37      1.64 o 
 -10   3   1        0.01       -0.07      0.48 o 
  -9   3   1        0.10        0.18      0.37 o 
  -8   3   1        7.51        7.23      0.70 o 
  -7   3   1       50.75       58.83      1.25 o 
  -6   3   1       31.57       33.31      2.29 o 
  -5   3   1       46.66       43.92      2.33 o 
  -4   3   1      113.37       99.94      1.86 o 
  -3   3   1      202.70      217.25      2.91 o 
  -2   3   1      869.69      855.29     13.18 o 
  -1   3   1     6410.75     5565.80    203.08 o 
   0   3   1    11595.42    10008.96    438.94 o 
   1   3   1       50.85       42.60      0.78 o 
   2   3   1      777.40      756.12     13.79 o 
   3   3   1      669.95      759.70     18.77 o 
   4   3   1        4.24        4.22      0.54 o 
   5   3   1       16.79       18.96      0.89 o 
   6   3   1      421.02      406.12      8.95 o 
   7   3   1       66.96       67.93      3.14 o 
   8   3   1        0.03       -0.51      0.51 o 
   9   3   1        2.57        3.33      0.57 o 
 -10   4   1        2.12        2.22      0.65 o 
  -9   4   1        6.98        9.25      0.90 o 
  -8   4   1       13.42       15.25      0.73 o 
  -7   4   1       76.65       88.20      2.80 o 
  -6   4   1      185.54      175.04      5.25 o 
  -5   4   1        1.40        1.10      0.45 o 
  -4   4   1       32.66       40.77      1.46 o 
  -3   4   1       80.96       77.47      1.06 o 
  -2   4   1     2522.43     2443.93     48.54 o 
  -1   4   1      942.60      989.41     18.20 o 
   0   4   1     3502.99     3352.16    107.85 o 
   1   4   1       60.92       68.96      1.48 o 
   2   4   1        5.24        4.46      0.43 o 
   3   4   1      564.00      554.70      6.80 o 
   4   4   1        0.19        0.20      0.42 o 
   5   4   1        7.09        9.50      0.93 o 
   6   4   1       79.33       82.68      2.69 o 
   7   4   1      156.81      172.65      4.36 o 
   8   4   1       44.05       47.18      1.95 o 
   9   4   1        1.72        1.54      0.54 o 
 -10   5   1        2.28        2.21      0.77 o 
  -9   5   1        0.93        1.32      0.88 o 
  -8   5   1        3.06        2.38      0.48 o 
  -7   5   1      160.26      149.03      3.62 o 
  -6   5   1       11.87       12.67      0.85 o 
  -5   5   1        4.52        2.56      0.35 o 
  -4   5   1      178.39      188.26      2.47 o 
  -3   5   1      217.49      256.85      3.08 o 
  -2   5   1       65.90       59.58      1.83 o 
  -1   5   1        7.45        6.73      0.70 o 
   0   5   1      169.55      182.79      5.93 o 
   1   5   1       74.85       65.54      1.79 o 
   2   5   1       37.28       47.80      0.80 o 
   3   5   1      125.80      157.93      2.03 o 
   4   5   1      347.75      365.73      5.92 o 
   5   5   1       11.92       15.01      1.28 o 
   6   5   1        5.55        5.14      1.01 o 
   7   5   1        0.26        0.22      0.87 o 
   8   5   1        6.56        9.30      1.04 o 
   9   5   1        0.01        0.26      0.54 o 
 -10   6   1        0.97        0.92      1.03 o 
  -9   6   1        3.98        3.36      0.96 o 
  -8   6   1        1.41        2.01      0.48 o 
  -7   6   1       61.49       63.64      1.92 o 
  -6   6   1        2.76        1.38      0.42 o 
  -5   6   1       13.54       11.20      0.73 o 
  -4   6   1        0.01        0.28      0.33 o 
  -3   6   1      211.88      232.38      5.67 o 
  -2   6   1     1398.08     1512.53     28.61 o 
  -1   6   1      810.98      823.67     14.61 o 
   0   6   1     1056.18     1029.33     19.37 o 
   1   6   1       12.93        7.20      0.86 o 
   2   6   1        1.01        1.00      0.39 o 
   3   6   1       15.21       16.72      0.65 o 
   4   6   1       13.10       16.36      0.62 o 
   5   6   1        0.40        0.48      0.18 o 
   6   6   1      109.35      100.30      2.36 o 
   7   6   1       34.87       36.76      3.06 o 
   8   6   1       19.80       20.68      1.58 o 
   9   6   1        0.37        0.21      0.52 o 
  -9   7   1        1.64        1.19      0.78 o 
  -8   7   1       57.11       57.46      2.04 o 
  -7   7   1      230.82      239.37      5.33 o 
  -6   7   1       12.43       12.48      0.67 o 
  -5   7   1        4.52        3.20      0.41 o 
  -4   7   1        8.34        8.69      0.63 o 
  -3   7   1       44.88       45.23      0.78 o 
  -2   7   1       43.69       67.66      1.22 o 
  -1   7   1      262.30      308.27      4.95 o 
   0   7   1       28.36       27.76      1.09 o 
   1   7   1       58.65       60.51      1.33 o 
   2   7   1       95.39       91.53      2.13 o 
   3   7   1      315.65      305.55      4.55 o 
   4   7   1        1.77        3.15      0.38 o 
   5   7   1       23.10       24.08      1.07 o 
   6   7   1        2.52        1.22      0.85 o 
   7   7   1        8.51        8.53      1.15 o 
   8   7   1       10.80       12.65      2.08 o 
   9   7   1        6.34        6.64      1.20 o 
  -9   8   1        0.45        1.00      1.11 o 
  -8   8   1        0.29        0.56      0.71 o 
  -7   8   1        0.03       -0.05      0.33 o 
  -6   8   1       88.94       85.60      1.66 o 
  -5   8   1      100.29       91.89      2.17 o 
  -4   8   1       25.12       28.75      0.92 o 
  -3   8   1        5.19        3.42      0.35 o 
  -2   8   1       25.86       39.17      0.96 o 
  -1   8   1       31.27       34.01      1.62 o 
   0   8   1      496.50      483.23      8.63 o 
   1   8   1        2.40        1.18      0.54 o 
   2   8   1       20.24       16.95      0.76 o 
   3   8   1       12.26       15.09      1.10 o 
   4   8   1       64.46       68.79      1.14 o 
   5   8   1       39.59       40.72      0.80 o 
   6   8   1       18.57       17.61      1.31 o 
   7   8   1       11.61       12.94      1.28 o 
   8   8   1        7.71        5.79      1.35 o 
   9   8   1        8.05        7.60      1.20 o 
  -9   9   1        0.75        1.24      1.42 o 
  -8   9   1        8.34        9.68      1.06 o 
  -7   9   1       11.74       12.18      0.99 o 
  -6   9   1       32.38       35.18      1.71 o 
  -5   9   1      151.61      146.34      2.84 o 
  -4   9   1       49.24       52.10      1.39 o 
  -3   9   1       12.52       15.35      0.64 o 
  -2   9   1       35.47       45.78      1.51 o 
  -1   9   1      373.62      374.17      7.03 o 
   0   9   1      312.15      375.31      7.00 o 
   1   9   1       71.60       67.81      2.73 o 
   2   9   1       25.55       29.14      1.07 o 
   3   9   1      180.03      216.22      3.64 o 
   4   9   1       56.95       71.51      1.54 o 
   5   9   1       21.76       24.59      0.72 o 
   6   9   1       32.27       24.46      3.62 o 
   7   9   1        2.44        2.76      0.77 o 
   8   9   1        6.26        5.20      1.13 o 
   9   9   1       15.91       17.82      1.72 o 
  -9  10   1        0.18       -1.20      1.20 o 
  -8  10   1        0.96        0.25      0.65 o 
  -7  10   1        1.23        1.13      0.53 o 
  -6  10   1       53.08       54.15      2.01 o 
  -5  10   1       99.79      105.42      2.27 o 
  -4  10   1       11.87       15.80      0.70 o 
  -3  10   1        7.53        5.56      0.53 o 
  -2  10   1        1.23        0.85      0.56 o 
  -1  10   1      291.63      328.64      6.60 o 
   0  10   1        4.63        6.33      1.10 o 
   1  10   1        9.19        6.47      1.04 o 
   2  10   1       27.29       28.59      1.24 o 
   3  10   1       57.92       54.55      1.46 o 
   4  10   1      227.95      228.84      3.50 o 
   5  10   1       59.41       59.16      1.22 o 
   6  10   1       13.14       12.61      0.83 o 
   7  10   1       18.01       19.76      1.42 o 
   8  10   1        0.16       -0.39      0.83 o 
  -8  11   1        4.03        3.06      2.10 o 
  -7  11   1        1.05        0.37      0.66 o 
  -6  11   1        0.93        1.49      0.47 o 
  -5  11   1       34.43       31.41      0.91 o 
  -4  11   1       15.15       17.93      1.02 o 
  -3  11   1       14.89       14.90      0.80 o 
  -2  11   1        5.96        9.13      0.79 o 
  -1  11   1       56.24       57.03      2.21 o 
   0  11   1      170.48      170.86      4.08 o 
   1  11   1        0.27        0.41      0.67 o 
   2  11   1       28.76       27.31      1.36 o 
   3  11   1      265.52      253.51      4.56 o 
   4  11   1       90.40       87.56      1.85 o 
   5  11   1       11.64       11.91      0.80 o 
   6  11   1       57.55       53.99      1.59 o 
   7  11   1        6.11        5.39      1.80 o 
   8  11   1        1.37        0.10      1.53 o 
  -8  12   1        0.03        0.72      1.86 o 
  -7  12   1        0.10        0.09      0.68 o 
  -6  12   1        7.71        7.08      0.84 o 
  -5  12   1       56.78       55.12      1.43 o 
  -4  12   1      126.06      127.20      2.35 o 
  -3  12   1       69.85       73.68      1.60 o 
  -2  12   1       29.13       29.62      1.30 o 
  -1  12   1       16.03       15.72      1.46 o 
   0  12   1       22.55       19.19      1.80 o 
   1  12   1       13.61       12.83      1.44 o 
   2  12   1       18.24       19.70      1.09 o 
   3  12   1       83.37       87.81      2.05 o 
   4  12   1      110.33      114.11      2.47 o 
   5  12   1        4.43        3.99      0.62 o 
   6  12   1       16.11       17.71      0.62 o 
   7  12   1        0.77        0.11      1.33 o 
   8  12   1        0.01        0.62      1.82 o 
  -8  13   1        0.08       -0.96      3.78 o 
  -7  13   1        5.86        7.31      1.13 o 
  -6  13   1        1.83        1.61      0.62 o 
  -5  13   1        0.94        1.94      0.72 o 
  -4  13   1      119.30      114.58      2.76 o 
  -3  13   1        3.67        3.43      0.59 o 
  -2  13   1        1.58        1.97      0.56 o 
  -1  13   1       12.10       10.92      1.39 o 
   0  13   1        1.97        0.92      0.97 o 
   1  13   1        2.55        3.16      0.94 o 
   2  13   1        0.73        1.07      0.63 o 
   3  13   1        9.00        7.04      0.72 o 
   4  13   1       19.54       21.87      1.01 o 
   5  13   1        1.20        1.18      0.51 o 
   6  13   1        2.69        2.17      0.78 o 
   7  13   1        4.18        6.32      2.46 o 
  -7  14   1        0.10       -0.05      0.88 o 
  -6  14   1        0.67        0.62      0.66 o 
  -5  14   1        6.30        6.54      0.53 o 
  -4  14   1       31.80       31.76      1.21 o 
  -3  14   1      116.61      114.64      3.06 o 
  -2  14   1        0.40        0.40      0.50 o 
  -1  14   1        3.15        2.98      0.96 o 
   0  14   1       13.93       13.95      1.32 o 
   1  14   1       10.92        9.80      1.34 o 
   2  14   1       25.51       26.56      1.23 o 
   3  14   1       80.83       85.02      2.16 o 
   4  14   1        8.55        8.73      0.83 o 
   5  14   1        0.67        0.77      0.50 o 
   6  14   1        0.26        1.06      0.56 o 
   7  14   1        1.44        0.98      1.64 o 
  -7  15   1        2.05        2.82      2.68 o 
  -6  15   1        1.29        1.71      0.65 o 
  -5  15   1        4.68        5.79      0.57 o 
  -4  15   1        1.45        0.61      0.56 o 
  -3  15   1        2.46        2.87      0.94 o 
  -2  15   1        4.83        4.82      0.66 o 
  -1  15   1       30.22       29.91      1.84 o 
   0  15   1       25.63       26.89      1.78 o 
   1  15   1        7.31        7.32      1.67 o 
   2  15   1        8.92        9.56      1.06 o 
   3  15   1       88.00       90.47      2.71 o 
   4  15   1        3.04        3.14      0.73 o 
   5  15   1        6.43        5.49      0.88 o 
   6  15   1        6.89        5.48      1.95 o 
  -6  16   1        3.92        3.27      0.87 o 
  -5  16   1        2.45        2.88      0.86 o 
  -4  16   1       14.30       13.74      1.02 o 
  -3  16   1        0.00        0.59      0.78 o 
  -2  16   1        0.00        0.51      0.79 o 
  -1  16   1        8.14        5.62      1.73 o 
   0  16   1        0.26       -0.14      0.85 o 
   1  16   1        8.86        7.46      1.32 o 
   2  16   1       25.53       27.47      1.57 o 
   3  16   1       25.67       27.74      1.73 o 
   4  16   1        8.74       10.00      1.06 o 
   5  16   1        2.25        1.94      0.68 o 
   6  16   1        1.30        1.04      1.19 o 
  -6  17   1        0.37        0.69      0.70 o 
  -5  17   1        0.00        0.64      0.86 o 
  -4  17   1       17.71       14.49      1.73 o 
  -3  17   1       19.54       19.51      1.32 o 
  -2  17   1        2.80        2.34      0.99 o 
  -1  17   1        0.03        0.44      1.04 o 
   0  17   1        0.02       -1.13      1.13 o 
   1  17   1        7.27        6.85      1.25 o 
   2  17   1       34.25       35.14      2.00 o 
   3  17   1       93.37       94.26      2.86 o 
   4  17   1        5.69        4.91      0.76 o 
   5  17   1        0.02        0.19      0.55 o 
  -5  18   1        0.34        0.65      0.83 o 
  -4  18   1        2.96        2.62      1.12 o 
  -3  18   1        0.07        0.84      0.56 o 
  -2  18   1        6.31        6.21      0.79 o 
  -1  18   1        3.65        3.43      1.15 o 
   0  18   1       11.49       10.39      1.80 o 
   1  18   1        0.17       -0.81      0.81 o 
   2  18   1        0.24       -0.61      0.92 o 
   3  18   1        2.57        3.16      0.99 o 
   4  18   1        0.19        0.32      0.66 o 
   5  18   1        0.03       -0.01      0.92 o 
  -4  19   1        1.10        1.70      1.29 o 
  -3  19   1        0.10       -0.22      0.91 o 
  -2  19   1        0.39       -0.24      0.59 o 
  -1  19   1        0.56        1.00      1.02 o 
   0  19   1        0.72        1.48      1.09 o 
   1  19   1        0.46        1.00      1.26 o 
   2  19   1        1.37        2.49      1.33 o 
   3  19   1        1.25        1.67      0.82 o 
   4  19   1        0.13       -0.02      0.69 o 
  -3  20   1        1.22        1.62      1.12 o 
  -2  20   1        1.18        2.27      1.16 o 
  -1  20   1        1.03        1.05      1.33 o 
   0  20   1        7.63        6.97      1.61 o 
   1  20   1        0.13        0.49      0.71 o 
   2  20   1        1.09        0.94      0.73 o 
 -10   0   2        3.76        4.61      0.90 o 
  -9   0   2        2.16        1.24      0.61 o 
  -8   0   2       11.32       12.06      0.75 o 
  -7   0   2      165.50      172.65      7.45 o 
  -6   0   2       13.14       15.27      0.86 o 
  -5   0   2        8.87       11.47      1.67 o 
  -4   0   2     1160.72     1205.19     46.21 o 
  -3   0   2     1085.76        6.83      0.91 o 
  -2   0   2     3053.97     2793.94    417.49 o 
  -1   0   2    15484.11    12527.65    859.32 o 
   0   0   2        0.87        0.49      0.25 o 
   1   0   2      387.25      322.30      4.52 o 
   2   0   2      167.54      144.45      2.17 o 
   3   0   2      191.25      188.33      2.58 o 
   4   0   2       88.76       75.51      2.65 o 
   5   0   2      734.35      732.11     19.22 o 
   6   0   2      946.75      879.98     20.38 o 
   7   0   2       78.16       69.50      3.90 o 
   8   0   2        1.24        1.62      2.72 o 
   9   0   2       12.65       11.85      2.34 o 
 -10   1   2       17.73       20.65      0.90 o 
  -9   1   2        5.33        5.89      0.73 o 
  -8   1   2        8.25        9.94      0.67 o 
  -7   1   2        5.11        3.89      0.50 o 
  -6   1   2       10.05       11.44      0.92 o 
  -5   1   2       52.24       72.35      1.34 o 
  -4   1   2      857.99      959.77     26.71 o 
  -3   1   2      425.61      421.94      7.52 o 
  -2   1   2      651.01      647.59     12.59 o 
  -1   1   2     2029.09     1992.98     44.31 o 
   0   1   2      196.60      190.78      2.35 o 
   1   1   2      363.70      360.63      4.04 o 
   2   1   2      369.43      380.59      4.69 o 
   3   1   2       28.35       31.12      0.96 o 
   4   1   2       61.56       58.82      1.40 o 
   5   1   2       12.66       12.39      1.75 o 
   6   1   2      110.70      106.63      7.41 o 
   7   1   2       23.19       21.38      1.36 o 
   8   1   2        8.01        8.20      0.55 o 
   9   1   2        0.01        0.16      1.81 o 
 -10   2   2        4.77        5.51      1.05 o 
  -9   2   2        0.58        0.40      0.36 o 
  -8   2   2        6.68        6.65      0.56 o 
  -7   2   2       22.35       17.21      0.79 o 
  -6   2   2        0.25        0.39      0.35 o 
  -5   2   2       10.24        7.75      0.63 o 
  -4   2   2      488.63      458.76      8.13 o 
  -3   2   2       35.13       32.33      1.62 o 
  -2   2   2     6593.32     6239.20    315.19 o 
  -1   2   2     5190.03     4659.82    167.33 o 
   0   2   2     1027.11     1103.95     37.03 o 
   1   2   2       21.56       18.86      0.69 o 
   2   2   2       95.83       88.38      3.51 o 
   3   2   2      149.95      214.34      2.82 o 
   4   2   2      244.53      267.78      4.81 o 
   5   2   2      169.35      162.22      2.67 o 
   6   2   2      402.06      415.50     12.26 o 
   7   2   2        1.84        0.97      0.85 o 
   8   2   2        0.00        0.16      0.49 o 
   9   2   2        2.83        2.87      1.29 o 
 -10   3   2        1.04        1.76      0.81 o 
  -9   3   2        3.73        3.65      0.57 o 
  -8   3   2       36.64       39.22      1.12 o 
  -7   3   2       42.60       44.51      1.52 o 
  -6   3   2        7.97        9.27      0.65 o 
  -5   3   2       14.12       13.83      0.77 o 
  -4   3   2      160.99      174.03      2.43 o 
  -3   3   2      412.05      443.08      7.55 o 
  -2   3   2     2433.63     2446.27     70.50 o 
  -1   3   2    12235.14    10261.67    452.78 o 
   0   3   2     7042.24     6336.19    228.03 o 
   1   3   2      295.13      284.93      6.66 o 
   2   3   2      811.41      840.39     13.42 o 
   3   3   2     1027.43     1141.72     22.30 o 
   4   3   2        2.80        1.91      0.45 o 
   5   3   2        0.87        1.56      0.74 o 
   6   3   2      140.64      145.28      3.98 o 
   7   3   2        8.27        7.30      0.93 o 
   8   3   2       11.95       12.03      1.03 o 
   9   3   2        0.26        0.65      1.31 o 
 -10   4   2        3.63        4.07      1.13 o 
  -9   4   2        0.33       -0.05      0.36 o 
  -8   4   2      122.02      122.33      4.51 o 
  -7   4   2      104.18       94.34      2.05 o 
  -6   4   2        0.46        0.39      0.41 o 
  -5   4   2        0.79        2.23      0.45 o 
  -4   4   2      128.31      149.98      2.54 o 
  -3   4   2      564.24      576.58      9.81 o 
  -2   4   2     1446.30     1549.94     38.41 o 
  -1   4   2     2989.80     2875.76     74.18 o 
   0   4   2      484.55      476.94      7.67 o 
   1   4   2      244.09      214.97      3.14 o 
   2   4   2      768.02      726.46     19.48 o 
   3   4   2      481.99      527.13      9.03 o 
   4   4   2       24.91       28.76      1.05 o 
   5   4   2       33.97       34.22      1.07 o 
   6   4   2       21.27       21.21      1.09 o 
   7   4   2        0.65        1.02      0.72 o 
   8   4   2        0.39       -0.24      0.88 o 
   9   4   2        0.92        1.72      1.24 o 
 -10   5   2        0.55        0.31      0.65 o 
  -9   5   2       14.31       14.86      1.07 o 
  -8   5   2       77.48       82.20      2.37 o 
  -7   5   2       50.81       44.81      1.63 o 
  -6   5   2        0.13        0.70      0.42 o 
  -5   5   2        1.44        2.12      0.42 o 
  -4   5   2       44.82       41.38      1.22 o 
  -3   5   2       22.61       18.80      0.60 o 
  -2   5   2      481.37      456.27      7.15 o 
  -1   5   2       39.79       35.46      1.15 o 
   0   5   2       42.02       55.46      1.20 o 
   1   5   2      284.91      282.33      3.66 o 
   2   5   2        0.14        0.88      0.33 o 
   3   5   2      144.42      179.36      6.65 o 
   4   5   2       40.55       42.10      1.41 o 
   5   5   2        0.87        1.84      0.63 o 
   6   5   2        0.01        0.11      0.49 o 
   7   5   2        7.31        7.39      1.21 o 
   8   5   2        1.83        2.57      1.03 o 
   9   5   2       24.89       25.31      1.21 o 
 -10   6   2        0.78        0.26      0.61 o 
  -9   6   2        0.12       -0.11      0.35 o 
  -8   6   2        3.03        4.21      0.66 o 
  -7   6   2      145.37      163.24      6.27 o 
  -6   6   2        4.35        4.63      0.58 o 
  -5   6   2       11.69       11.68      0.63 o 
  -4   6   2       34.06       22.81      0.84 o 
  -3   6   2       74.52       56.26      1.41 o 
  -2   6   2       66.71       60.12      5.25 o 
  -1   6   2      128.69      121.19      2.29 o 
   0   6   2      712.74      743.73     13.29 o 
   1   6   2      248.16      260.26      3.37 o 
   2   6   2     1823.13     1989.92     41.68 o 
   3   6   2       73.21       77.60      1.13 o 
   4   6   2        7.65        8.65      0.72 o 
   5   6   2        0.02        0.01      0.46 o 
   6   6   2        4.11        4.91      0.71 o 
   7   6   2       11.95       11.18      1.69 o 
   8   6   2        1.93        2.67      1.05 o 
   9   6   2       34.67       44.96      2.19 o 
 -10   7   2        1.81        3.10      0.99 o 
  -9   7   2        0.42        0.59      0.72 o 
  -8   7   2        2.80        1.27      0.63 o 
  -7   7   2      280.98      297.38      9.40 o 
  -6   7   2        0.07        0.10      0.36 o 
  -5   7   2       21.32       19.41      0.70 o 
  -4   7   2        0.14        0.14      0.25 o 
  -3   7   2       31.21       44.29      1.32 o 
  -2   7   2      153.94      145.69      7.66 o 
  -1   7   2        2.33        2.66      0.74 o 
   0   7   2      147.52      176.42      2.93 o 
   1   7   2       21.59       13.39      1.11 o 
   2   7   2      321.44      340.82      5.08 o 
   3   7   2       27.44       24.56      0.79 o 
   4   7   2        9.15        9.52      0.58 o 
   5   7   2       50.02       50.61      1.44 o 
   6   7   2        2.02        1.45      0.79 o 
   7   7   2        1.54        1.81      0.79 o 
   8   7   2        4.62        5.22      1.36 o 
   9   7   2        2.62        4.21      1.29 o 
  -9   8   2        0.11        0.45      0.59 o 
  -8   8   2       28.83       27.67      1.28 o 
  -7   8   2      151.72      154.23      3.56 o 
  -6   8   2        7.45        6.00      1.77 o 
  -5   8   2       16.37       13.58      0.94 o 
  -4   8   2       36.34       37.29      1.23 o 
  -3   8   2        0.03        0.26      0.25 o 
  -2   8   2      539.24      552.33      8.57 o 
  -1   8   2        4.29        6.22      0.77 o 
   0   8   2      159.95      166.93      3.21 o 
   1   8   2       23.99       36.07      1.31 o 
   2   8   2       23.80       39.46      1.04 o 
   3   8   2      362.16      373.56      9.27 o 
   4   8   2       87.71       89.91      2.13 o 
   5   8   2        4.82        5.98      0.80 o 
   6   8   2       22.96       26.31      1.42 o 
   7   8   2        4.46        5.02      1.07 o 
   8   8   2        0.39        0.10      0.76 o 
   9   8   2        2.29        3.94      1.12 o 
  -9   9   2        0.66        0.03      0.79 o 
  -8   9   2       15.04       17.99      1.44 o 
  -7   9   2        1.38        0.65      0.50 o 
  -6   9   2       10.55        6.54      2.13 o 
  -5   9   2        1.06        0.62      0.73 o 
  -4   9   2       41.16       36.30      1.71 o 
  -3   9   2       46.19       43.98      2.21 o 
  -2   9   2       48.22       44.00      0.89 o 
  -1   9   2      219.82      225.11      4.88 o 
   0   9   2       65.95       80.42      2.13 o 
   1   9   2        0.86        0.82      0.46 o 
   2   9   2       28.69       33.48      1.09 o 
   3   9   2       74.40       81.80      1.48 o 
   4   9   2       31.46       30.48      1.28 o 
   5   9   2       26.09       27.51      1.54 o 
   6   9   2        3.43        2.92      0.71 o 
   7   9   2        7.67        7.37      1.12 o 
   8   9   2        7.60        8.68      1.30 o 
  -9  10   2        1.68        0.14      1.62 o 
  -8  10   2       12.04       14.42      1.82 o 
  -7  10   2        2.85        1.80      0.87 o 
  -6  10   2       45.35       45.64      2.37 o 
  -5  10   2      156.52      161.66      3.53 o 
  -4  10   2      164.48      168.36      3.86 o 
  -3  10   2       16.48       14.76      0.66 o 
  -2  10   2      130.70      140.26      3.62 o 
  -1  10   2      105.31      140.34      3.75 o 
   0  10   2        2.59        0.08      0.62 o 
   1  10   2        1.59        0.90      0.60 o 
   2  10   2       61.32       62.41      1.60 o 
   3  10   2       10.52       15.57      0.75 o 
   4  10   2       66.69       66.50      1.97 o 
   5  10   2       19.94       19.08      1.17 o 
   6  10   2        8.25        6.83      1.80 o 
   7  10   2        1.11        0.82      0.75 o 
   8  10   2        0.10       -0.35      0.95 o 
  -9  11   2        0.26        0.62      1.86 o 
  -8  11   2        1.28        1.02      0.88 o 
  -7  11   2        4.93        1.89      1.02 o 
  -6  11   2        3.04        2.89      0.75 o 
  -5  11   2        4.61        4.49      1.11 o 
  -4  11   2      138.81      118.77      7.33 o 
  -3  11   2        0.78        0.37      0.41 o 
  -2  11   2        0.57       -0.37      0.42 o 
  -1  11   2       31.73       37.54      1.89 o 
   0  11   2       22.31       30.15      1.50 o 
   1  11   2        7.55        7.95      0.98 o 
   2  11   2        6.95       10.66      1.07 o 
   3  11   2       78.01       79.71      2.26 o 
   4  11   2       17.58       16.89      0.99 o 
   5  11   2        0.46        0.22      0.31 o 
   6  11   2        0.35        1.02      0.93 o 
   7  11   2       12.08       15.19      1.73 o 
   8  11   2        7.96        7.46      2.43 o 
  -8  12   2        2.11        1.36      0.83 o 
  -7  12   2        5.66        2.36      0.88 o 
  -6  12   2        0.00       -0.01      0.73 o 
  -5  12   2        0.86        1.02      0.64 o 
  -4  12   2       11.96        9.11      0.65 o 
  -3  12   2        3.02        1.44      0.45 o 
  -2  12   2        6.76        4.90      1.55 o 
  -1  12   2      107.58      112.95      3.02 o 
   0  12   2        1.95        3.81      1.02 o 
   1  12   2       24.43       23.73      1.58 o 
   2  12   2       20.62       25.34      1.29 o 
   3  12   2        2.85        2.42      0.60 o 
   4  12   2        9.26        8.81      0.72 o 
   5  12   2       20.06       16.28      0.85 o 
   6  12   2       23.27       21.80      1.59 o 
   7  12   2        1.12        1.45      1.23 o 
  -8  13   2        0.00       -0.10      3.39 o 
  -7  13   2        0.81        0.60      0.77 o 
  -6  13   2        0.03        0.03      0.59 o 
  -5  13   2        4.84        5.19      0.85 o 
  -4  13   2        4.06        3.91      0.42 o 
  -3  13   2       43.70       42.79      1.69 o 
  -2  13   2       36.85       36.14      1.74 o 
  -1  13   2        5.55        7.37      1.27 o 
   0  13   2        2.45        1.64      0.88 o 
   1  13   2        8.41        9.89      1.69 o 
   2  13   2        1.72        2.66      0.71 o 
   3  13   2       15.30       17.25      1.02 o 
   4  13   2       16.38       18.25      1.10 o 
   5  13   2        0.01        0.55      0.40 o 
   6  13   2        7.05        5.90      1.03 o 
   7  13   2        0.86        2.72      2.22 o 
  -7  14   2        0.85        0.33      0.62 o 
  -6  14   2        0.14        0.62      1.06 o 
  -5  14   2       15.62       17.00      1.66 o 
  -4  14   2       77.12       69.71      4.42 o 
  -3  14   2       10.79       11.37      0.78 o 
  -2  14   2        0.42        0.19      0.40 o 
  -1  14   2        0.00       -0.31      0.87 o 
   0  14   2        8.61       10.45      1.19 o 
   1  14   2       16.16       15.36      1.97 o 
   2  14   2        0.03        0.00      0.60 o 
   3  14   2       59.34       62.71      1.98 o 
   4  14   2        3.44        2.61      0.77 o 
   5  14   2        6.38        8.36      1.02 o 
   6  14   2        7.89        9.99      1.77 o 
   7  14   2        6.11        4.64      1.92 o 
  -7  15   2        0.42        0.92      1.13 o 
  -6  15   2        0.21        0.43      0.77 o 
  -5  15   2        5.40        5.94      1.26 o 
  -4  15   2        0.14        0.16      0.40 o 
  -3  15   2       62.94       53.56      2.91 o 
  -2  15   2        3.09        3.03      0.53 o 
  -1  15   2       22.06       20.40      1.95 o 
   0  15   2       28.85       29.13      1.94 o 
   1  15   2        2.37        1.18      0.85 o 
   2  15   2       43.98       42.99      1.83 o 
   3  15   2        9.02        8.49      0.96 o 
   4  15   2       13.77       15.26      1.15 o 
   5  15   2        0.16        0.41      0.58 o 
   6  15   2        0.94        0.96      0.86 o 
  -6  16   2        2.20        0.70      0.76 o 
  -5  16   2        0.05       -0.44      0.78 o 
  -4  16   2       13.35       14.18      1.38 o 
  -3  16   2        2.43        1.09      0.36 o 
  -2  16   2        1.63        1.50      0.52 o 
  -1  16   2        5.72        5.39      1.24 o 
   0  16   2        0.02       -0.13      1.02 o 
   1  16   2        8.45       10.78      1.07 o 
   2  16   2       18.55       17.82      1.30 o 
   3  16   2        8.71        7.36      0.96 o 
   4  16   2        3.44        3.74      0.74 o 
   5  16   2        0.05        0.02      0.62 o 
   6  16   2        0.01        0.86      1.35 o 
  -6  17   2        0.01        0.43      0.94 o 
  -5  17   2        0.05        0.76      1.01 o 
  -4  17   2        9.93       10.70      1.39 o 
  -3  17   2        0.28        0.48      0.37 o 
  -2  17   2        0.28        0.09      0.63 o 
  -1  17   2        0.00        0.32      1.00 o 
   0  17   2        0.04        0.11      1.27 o 
   1  17   2        0.18        0.17      0.71 o 
   2  17   2        4.36        4.18      1.11 o 
   3  17   2       17.03       18.95      1.33 o 
   4  17   2        1.24        1.58      0.61 o 
   5  17   2        0.03       -0.07      0.80 o 
  -5  18   2        0.94        2.13      0.99 o 
  -4  18   2        0.01       -0.18      0.86 o 
  -3  18   2        0.02        2.37      1.21 o 
  -2  18   2        1.37        1.31      0.78 o 
  -1  18   2        6.46        5.19      1.63 o 
   0  18   2        5.79        5.06      1.25 o 
   1  18   2        0.39        0.96      0.94 o 
   2  18   2       39.54       36.20      1.80 o 
   3  18   2       10.23       10.88      1.05 o 
   4  18   2        9.01        8.63      0.89 o 
  -4  19   2        0.52        0.23      0.85 o 
  -3  19   2        0.48        1.40      1.48 o 
  -2  19   2        1.90       -1.63      1.63 o 
  -1  19   2        2.62        2.27      1.40 o 
   0  19   2        2.55        1.82      1.14 o 
   1  19   2        0.05        0.65      0.91 o 
   2  19   2        4.11        5.38      0.98 o 
   3  19   2        1.40        1.18      0.84 o 
  -3  20   2        0.65        0.61      1.16 o 
  -2  20   2        0.04       -1.47      1.47 o 
  -1  20   2        1.69        2.39      1.22 o 
   0  20   2        2.97        2.42      1.47 o 
   1  20   2        0.10       -0.30      0.87 o 
   2  20   2        7.16        7.27      1.48 o 
 -10   1   3        4.55        3.77      0.70 o 
  -9   1   3       22.95       25.03      0.99 o 
  -8   1   3        0.04        0.27      0.67 o 
  -7   1   3       15.92       16.39      0.89 o 
  -6   1   3       16.13       17.94      0.86 o 
  -5   1   3       36.56       45.33      1.77 o 
  -4   1   3      124.80      156.34      6.64 o 
  -3   1   3        0.01        0.16      0.38 o 
  -2   1   3        4.63        4.23      0.48 o 
  -1   1   3       11.88       14.19      0.59 o 
   0   1   3     1249.27     1218.73     16.13 o 
   1   1   3       19.73       21.92      0.48 o 
   2   1   3        8.82        7.59      0.24 o 
   3   1   3     1228.41     1267.19     20.80 o 
   4   1   3        8.63       12.21      0.89 o 
   5   1   3       27.49       32.08      1.05 o 
   6   1   3      157.01      162.97      3.67 o 
   7   1   3        0.12        0.36      0.31 o 
   8   1   3        0.66        0.88      1.12 o 
   9   1   3        2.90        3.46      1.44 o 
 -10   2   3        2.26        2.20      0.51 o 
  -9   2   3        0.70        0.77      0.66 o 
  -8   2   3        6.93        7.09      0.64 o 
  -7   2   3       20.47       18.44      1.24 o 
  -6   2   3        2.95        2.26      0.61 o 
  -5   2   3      115.56      127.54      2.65 o 
  -4   2   3        1.89       -0.08      0.38 o 
  -3   2   3      543.92      598.50     11.09 o 
  -2   2   3       79.89      112.89      2.10 o 
  -1   2   3        9.00        6.56      0.48 o 
   0   2   3      287.73      276.07      3.00 o 
   1   2   3      262.34      266.49      4.82 o 
   2   2   3      927.67     1126.22     23.98 o 
   3   2   3       60.11       59.42      1.18 o 
   4   2   3        4.12        5.06      0.80 o 
   5   2   3       43.46       46.27      1.10 o 
   6   2   3        0.11        0.08      0.59 o 
   7   2   3       97.36       98.60      2.17 o 
   8   2   3        2.46        0.52      1.88 o 
   9   2   3        1.52        0.96      1.21 o 
 -10   3   3        2.74        1.33      0.73 o 
  -9   3   3        2.75        2.68      0.64 o 
  -8   3   3       14.94       11.98      1.39 o 
  -7   3   3       13.26       11.70      0.97 o 
  -6   3   3        0.01        0.31      0.36 o 
  -5   3   3        7.70        4.39      0.90 o 
  -4   3   3        6.28        9.25      0.65 o 
  -3   3   3      199.53      150.75      3.26 o 
  -2   3   3      397.67      425.31      9.98 o 
  -1   3   3      209.39      201.48      2.43 o 
   0   3   3     1461.59     1439.18     23.64 o 
   1   3   3       22.25       24.78      0.68 o 
   2   3   3     1340.17     1499.49     26.60 o 
   3   3   3        5.42        5.79      0.93 o 
   4   3   3        0.36        0.78      0.66 o 
   5   3   3      431.03      405.57      7.52 o 
   6   3   3       61.46       57.58      1.38 o 
   7   3   3       11.31       12.07      2.19 o 
   8   3   3        1.12        1.20      0.82 o 
   9   3   3        4.36        5.07      1.78 o 
 -10   4   3        0.03        0.08      0.36 o 
  -9   4   3        5.22        5.56      0.55 o 
  -8   4   3       18.47       16.51      1.09 o 
  -7   4   3        0.63       -0.10      0.37 o 
  -6   4   3        0.22        0.66      0.53 o 
  -5   4   3       40.67       33.95      0.79 o 
  -4   4   3     1942.47     2223.84     63.97 o 
  -3   4   3      827.15      816.20     19.14 o 
  -2   4   3        0.92        0.41      0.49 o 
  -1   4   3       86.21       76.60      1.33 o 
   0   4   3      787.59      692.16     19.81 o 
   1   4   3      628.49      656.41      8.50 o 
   2   4   3      515.76      508.83     11.06 o 
   3   4   3       83.26       84.07      1.52 o 
   4   4   3       11.85       15.30      0.77 o 
   5   4   3      317.51      316.29      5.19 o 
   6   4   3       50.52       47.95      1.31 o 
   7   4   3       96.43       99.78      4.15 o 
   8   4   3        3.81        4.58      0.88 o 
   9   4   3        1.71        2.88      1.43 o 
 -10   5   3        1.08        2.34      1.18 o 
  -9   5   3        1.61        1.64      0.63 o 
  -8   5   3       32.88       32.39      1.15 o 
  -7   5   3       27.70       26.90      1.32 o 
  -6   5   3        0.00        0.02      0.31 o 
  -5   5   3       43.08       42.33      1.39 o 
  -4   5   3       14.64       13.61      0.86 o 
  -3   5   3       83.95       78.83      2.41 o 
  -2   5   3      250.26      306.44      8.11 o 
  -1   5   3     1089.35     1134.12     23.74 o 
   0   5   3       38.49       39.36      1.20 o 
   1   5   3        0.90        0.88      0.36 o 
   2   5   3       42.22       31.51      0.80 o 
   3   5   3      143.70      169.13      5.62 o 
   4   5   3        6.41        6.29      0.79 o 
   5   5   3        7.95        7.13      0.77 o 
   6   5   3       44.71       53.14      2.29 o 
   7   5   3        4.52        6.26      1.11 o 
   8   5   3        0.17        0.79      1.12 o 
   9   5   3        5.93        5.90      2.20 o 
 -10   6   3        0.24        0.14      0.63 o 
  -9   6   3        3.91        5.45      1.00 o 
  -8   6   3        3.09        3.43      0.63 o 
  -7   6   3       11.29       10.73      1.29 o 
  -6   6   3       17.07       21.05      1.59 o 
  -5   6   3        3.57        2.35      0.35 o 
  -4   6   3      435.07      495.86     32.47 o 
  -3   6   3      481.41      507.79      9.97 o 
  -2   6   3      596.93      649.00     13.90 o 
  -1   6   3     2127.27     2398.66     59.81 o 
   0   6   3      247.11      281.24      5.16 o 
   1   6   3       29.42       31.96      1.39 o 
   2   6   3       20.74       20.49      0.72 o 
   3   6   3        1.82        2.80      0.31 o 
   4   6   3        9.86        7.96      0.84 o 
   5   6   3       51.73       47.77      1.31 o 
   6   6   3      427.57      411.98      8.10 o 
   7   6   3       49.53       47.53      2.28 o 
   8   6   3        0.05       -0.36      0.94 o 
   9   6   3        3.04        3.30      1.96 o 
 -10   7   3        9.33       13.24      1.20 o 
  -9   7   3       14.16       13.06      0.79 o 
  -8   7   3       40.35       41.95      1.67 o 
  -7   7   3        6.20        7.01      1.74 o 
  -6   7   3        0.36        0.05      0.47 o 
  -5   7   3        0.25       -0.12      0.39 o 
  -4   7   3      210.79      186.60      5.10 o 
  -3   7   3       26.01       41.38      2.02 o 
  -2   7   3     1034.89     1106.89     26.05 o 
  -1   7   3     1996.29     2149.05     61.89 o 
   0   7   3      107.34      119.60      2.67 o 
   1   7   3        0.93        1.10      0.58 o 
   2   7   3      117.75      108.58      2.05 o 
   3   7   3       31.34       29.74      0.90 o 
   4   7   3        0.14        0.61      0.64 o 
   5   7   3       27.12       26.43      1.15 o 
   6   7   3        1.17        0.71      0.80 o 
   7   7   3        4.75        5.28      1.06 o 
   8   7   3        2.92        1.15      0.94 o 
  -9   8   3        2.05        1.93      0.55 o 
  -8   8   3       38.27       36.24      4.22 o 
  -7   8   3        3.57        3.00      0.59 o 
  -6   8   3        3.08        2.94      0.77 o 
  -5   8   3       12.02       11.79      1.03 o 
  -4   8   3      339.36      366.88      8.41 o 
  -3   8   3      120.22      127.03      3.03 o 
  -2   8   3       11.40       11.06      0.94 o 
  -1   8   3      107.09      143.43      2.80 o 
   0   8   3        7.42        7.89      1.20 o 
   1   8   3        7.18        9.93      0.72 o 
   2   8   3        7.44        6.68      0.68 o 
   3   8   3        1.37        0.81      0.72 o 
   4   8   3       20.70       27.46      1.42 o 
   5   8   3      144.62      141.09      3.90 o 
   6   8   3        0.13       -0.16      0.51 o 
   7   8   3        3.76        3.14      0.82 o 
   8   8   3        0.15        1.25      1.12 o 
  -9   9   3        0.37        0.68      0.67 o 
  -8   9   3        0.02       -0.04      0.39 o 
  -7   9   3       26.96       26.26      1.66 o 
  -6   9   3        2.05        1.76      0.64 o 
  -5   9   3       89.77       87.76      2.69 o 
  -4   9   3       53.69       49.64      2.45 o 
  -3   9   3        1.71        1.85      0.90 o 
  -2   9   3       50.79       48.09      1.64 o 
  -1   9   3      149.92      131.42      3.40 o 
   0   9   3       23.20       21.74      1.08 o 
   1   9   3       27.72       22.22      1.14 o 
   2   9   3        3.21        7.81      0.89 o 
   3   9   3       41.55       42.47      1.53 o 
   4   9   3        0.05        0.30      0.28 o 
   5   9   3       76.62       66.92      2.07 o 
   6   9   3        3.74        3.14      0.69 o 
   7   9   3       10.47       12.06      1.38 o 
   8   9   3       36.27       43.71      2.60 o 
  -9  10   3        0.31       -0.33      1.07 o 
  -8  10   3       15.95       12.09      3.13 o 
  -7  10   3       77.91       77.45      5.97 o 
  -6  10   3        7.11        7.32      1.19 o 
  -5  10   3       72.31       80.49      2.88 o 
  -4  10   3       79.33       76.32      3.64 o 
  -3  10   3        0.64        0.40      0.65 o 
  -2  10   3        2.76        2.50      1.24 o 
  -1  10   3      224.44      226.20      5.19 o 
   0  10   3        2.91        1.69      0.76 o 
   1  10   3       18.63       20.04      1.11 o 
   2  10   3      153.59      170.49      2.90 o 
   3  10   3       39.20       35.98      1.07 o 
   4  10   3        5.62        5.01      0.46 o 
   5  10   3        8.91        8.69      1.25 o 
   6  10   3        2.86        2.65      0.91 o 
   7  10   3        0.22        0.05      0.80 o 
   8  10   3        0.42        0.41      0.70 o 
  -9  11   3        2.08        0.74      1.24 o 
  -8  11   3       24.03       23.20      6.38 o 
  -7  11   3        3.61        3.72      0.99 o 
  -6  11   3        0.52        0.09      0.62 o 
  -5  11   3       67.32       70.46      2.35 o 
  -4  11   3      148.83      165.63      4.95 o 
  -3  11   3        1.24        0.90      0.86 o 
  -2  11   3        2.00        2.20      0.93 o 
  -1  11   3        0.17       -0.16      0.77 o 
   0  11   3       49.64       47.04      1.97 o 
   1  11   3        0.95        2.13      0.68 o 
   2  11   3        6.92        6.22      0.88 o 
   3  11   3      136.49      146.83      3.46 o 
   4  11   3        2.70        2.29      0.68 o 
   5  11   3        8.24        8.79      1.40 o 
   6  11   3       15.20       17.60      1.38 o 
   7  11   3        0.25        0.64      1.28 o 
  -8  12   3        0.08       -0.04      0.65 o 
  -7  12   3        0.64       -0.34      1.10 o 
  -6  12   3        0.26        0.10      0.87 o 
  -5  12   3        5.63        4.37      1.25 o 
  -4  12   3       23.21       24.37      1.48 o 
  -3  12   3       12.64        9.38      1.55 o 
  -2  12   3        1.48        2.96      0.94 o 
  -1  12   3       11.04       14.64      2.03 o 
   0  12   3       39.91       40.35      2.24 o 
   1  12   3      155.42      167.77      3.87 o 
   2  12   3        6.89        7.27      0.83 o 
   3  12   3      196.85      200.75      4.38 o 
   4  12   3        5.49        6.73      1.11 o 
   5  12   3        1.26        0.60      0.41 o 
   6  12   3        0.57        0.58      0.83 o 
   7  12   3        9.51        9.39      2.83 o 
  -8  13   3        8.69       10.19      3.12 o 
  -7  13   3       25.31       29.07      1.71 o 
  -6  13   3        2.90        2.86      0.97 o 
  -5  13   3       57.93       62.88      2.70 o 
  -4  13   3       45.01       48.55      2.27 o 
  -3  13   3        5.94        3.66      0.45 o 
  -2  13   3        0.98        1.46      0.85 o 
  -1  13   3        8.95       10.11      1.19 o 
   0  13   3       73.81       70.71      2.68 o 
   1  13   3       28.12       28.36      1.67 o 
   2  13   3      178.46      181.38      3.68 o 
   3  13   3       25.95       27.14      1.23 o 
   4  13   3        1.00        1.40      0.42 o 
   5  13   3        2.40        3.66      1.01 o 
   6  13   3        0.86        0.76      0.94 o 
   7  13   3        0.12       -0.96      1.48 o 
  -7  14   3        0.66        0.71      1.34 o 
  -6  14   3        0.01        0.15      0.77 o 
  -5  14   3        0.15       -0.20      0.87 o 
  -4  14   3        2.45        1.64      1.21 o 
  -3  14   3        0.47        0.35      0.25 o 
  -2  14   3        2.84        3.50      0.97 o 
  -1  14   3        0.00        0.19      0.79 o 
   0  14   3       13.64       12.65      1.59 o 
   1  14   3       52.14       54.01      2.09 o 
   2  14   3      435.90      449.06      9.30 o 
   3  14   3       17.71       20.97      1.28 o 
   4  14   3        2.96        2.46      0.50 o 
   5  14   3        4.74        4.29      1.16 o 
   6  14   3        2.02        0.93      1.51 o 
  -7  15   3        0.16       -0.49      1.18 o 
  -6  15   3        0.95        0.40      1.02 o 
  -5  15   3        1.24        0.50      0.86 o 
  -4  15   3       22.62       24.84      1.62 o 
  -3  15   3        8.67        6.10      1.04 o 
  -2  15   3        0.15        0.30      0.31 o 
  -1  15   3       11.00       10.97      1.35 o 
   0  15   3        0.21        0.46      0.93 o 
   1  15   3        1.15        1.09      0.87 o 
   2  15   3       31.70       31.99      1.58 o 
   3  15   3        6.65        7.92      0.82 o 
   4  15   3        0.00        0.15      0.43 o 
   5  15   3        6.15        5.84      1.28 o 
   6  15   3        0.10        0.53      1.67 o 
  -6  16   3        0.50       -0.41      0.81 o 
  -5  16   3        2.74        1.90      1.24 o 
  -4  16   3        1.26       -0.04      0.76 o 
  -3  16   3        1.65        1.05      0.53 o 
  -2  16   3       14.13       14.43      0.68 o 
  -1  16   3       13.71       17.49      1.68 o 
   0  16   3        9.50        9.81      1.31 o 
   1  16   3       32.88       36.45      2.05 o 
   2  16   3        8.37        8.70      1.08 o 
   3  16   3        0.14        0.10      0.61 o 
   4  16   3        0.58        0.24      0.48 o 
   5  16   3        0.08        0.57      0.91 o 
  -6  17   3        0.07        0.44      1.01 o 
  -5  17   3        0.28       -0.87      1.23 o 
  -4  17   3        0.28        0.00      0.79 o 
  -3  17   3        2.28       -0.62      1.40 o 
  -2  17   3        0.00       -0.19      0.35 o 
  -1  17   3        7.93        7.30      1.33 o 
   0  17   3       21.49       22.17      2.08 o 
   1  17   3        8.90        7.92      1.41 o 
   2  17   3        9.56       10.91      1.25 o 
   3  17   3        1.49        0.95      0.71 o 
   4  17   3        0.04       -0.03      0.55 o 
  -5  18   3        0.13        1.30      1.96 o 
  -4  18   3        0.14       -0.14      0.84 o 
  -3  18   3        0.25        1.62      1.24 o 
  -2  18   3        0.09       -0.46      0.96 o 
  -1  18   3        4.42        3.89      1.33 o 
   0  18   3        0.02        1.35      1.12 o 
   1  18   3        1.31        0.61      0.74 o 
   2  18   3        0.30        0.33      0.77 o 
   3  18   3        0.01       -0.63      0.72 o 
   4  18   3        0.07       -0.76      0.76 o 
  -4  19   3        0.28        0.61      1.07 o 
  -3  19   3        0.80        0.82      1.13 o 
  -2  19   3        0.50        0.55      1.13 o 
  -1  19   3        0.29        0.00      0.90 o 
   0  19   3        5.27        3.71      1.36 o 
   1  19   3        0.56        1.11      0.88 o 
   2  19   3        0.03        2.09      1.11 o 
   3  19   3        2.38        2.82      1.08 o 
  -2  20   3        0.10       -0.48      1.17 o 
  -1  20   3        4.35        3.74      1.75 o 
   0  20   3        0.19        1.49      1.66 o 
   1  20   3        1.55        4.78      1.94 o 
 -10   0   4        5.33        4.51      0.79 o 
  -9   0   4        5.48        4.74      1.69 o 
  -8   0   4       20.10       17.84      1.41 o 
  -7   0   4        0.14        1.39      0.96 o 
  -6   0   4       51.88       68.77      3.01 o 
  -5   0   4        3.75        1.96      1.05 o 
  -4   0   4        2.18        4.20      2.08 o 
  -3   0   4       43.94       57.89      1.74 o 
  -2   0   4      102.77      110.33      3.05 o 
  -1   0   4      649.83      614.03     16.38 o 
   0   0   4      194.09      207.39      4.01 o 
   1   0   4      500.58      472.59      7.41 o 
   2   0   4     2100.19     2292.56     55.30 o 
   3   0   4      535.23      547.04     18.08 o 
   4   0   4      671.11      653.72     12.26 o 
   5   0   4       72.58       72.32      4.16 o 
   6   0   4        1.99        0.57      1.39 o 
   7   0   4        1.65        2.53      1.72 o 
   8   0   4        4.69        8.46      2.34 o 
   9   0   4        9.30        6.88      4.59 o 
 -10   1   4        0.28        0.30      0.48 o 
  -9   1   4       24.66       26.05      1.10 o 
  -8   1   4       31.02       29.17      1.24 o 
  -7   1   4        5.20        3.57      0.91 o 
  -6   1   4        3.38        3.57      0.82 o 
  -5   1   4      287.40      310.63      5.99 o 
  -4   1   4      290.54      295.49      6.55 o 
  -3   1   4      464.13      477.24     11.76 o 
  -2   1   4      618.67      678.30     12.17 o 
  -1   1   4      474.15      441.67      5.46 o 
   0   1   4      360.83      359.19      3.70 o 
   1   1   4      193.53      228.21      3.71 o 
   2   1   4      524.67      600.79      7.33 o 
   3   1   4       23.04       21.41      0.78 o 
   4   1   4       65.92       72.31      1.36 o 
   5   1   4       17.88       15.93      1.37 o 
   6   1   4        0.06        0.28      0.44 o 
   7   1   4        0.04        0.07      0.21 o 
   8   1   4        4.49        4.42      1.49 o 
 -10   2   4        2.33        2.15      0.74 o 
  -9   2   4        0.07        0.12      0.52 o 
  -8   2   4        7.50        8.94      0.98 o 
  -7   2   4        2.42        3.33      1.22 o 
  -6   2   4       26.84       26.86      2.17 o 
  -5   2   4      152.55      149.34      3.70 o 
  -4   2   4        8.78        9.90      2.40 o 
  -3   2   4      111.29      120.37      2.66 o 
  -2   2   4      460.28      517.97      8.18 o 
  -1   2   4      567.49      601.24      7.83 o 
   0   2   4        8.07       12.36      0.49 o 
   1   2   4       87.72       90.94      1.13 o 
   2   2   4      334.37      376.78      4.54 o 
   3   2   4       77.71       82.62      1.37 o 
   4   2   4      134.32      114.63      2.53 o 
   5   2   4      109.18      105.50      2.75 o 
   6   2   4       23.63       25.78      0.77 o 
   7   2   4        0.04        0.29      0.49 o 
   8   2   4        0.70        1.15      1.22 o 
 -10   3   4        5.53        4.59      0.66 o 
  -9   3   4       29.89       39.27      1.81 o 
  -8   3   4       15.08       18.06      0.98 o 
  -7   3   4       16.95       18.18      1.62 o 
  -6   3   4        2.53        0.58      0.56 o 
  -5   3   4        0.64        0.62      0.64 o 
  -4   3   4        0.44        0.48      0.88 o 
  -3   3   4      579.17      646.08     16.80 o 
  -2   3   4       70.12       73.34      1.86 o 
  -1   3   4       16.23       29.64      0.65 o 
   0   3   4       86.83       89.10      2.14 o 
   1   3   4       10.11        8.35      0.52 o 
   2   3   4        8.16        6.71      0.49 o 
   3   3   4       48.03       43.04      1.05 o 
   4   3   4        5.51        4.46      0.53 o 
   5   3   4      717.63      712.57     13.34 o 
   6   3   4       54.31       54.88      1.19 o 
   7   3   4       18.02       19.37      0.99 o 
   8   3   4       24.66       26.59      2.33 o 
 -10   4   4        1.84        2.20      0.63 o 
  -9   4   4       26.99       26.45      1.40 o 
  -8   4   4        5.83        9.43      0.76 o 
  -7   4   4        0.07        0.05      0.33 o 
  -6   4   4        0.02        0.96      0.48 o 
  -5   4   4      124.22      141.54      2.90 o 
  -4   4   4      594.42      593.40     13.87 o 
  -3   4   4      185.51      190.90      6.58 o 
  -2   4   4     1008.37     1017.23     18.96 o 
  -1   4   4      484.21      578.29      8.89 o 
   0   4   4      403.86      392.17      5.18 o 
   1   4   4      980.94     1015.20     34.16 o 
   2   4   4       14.23       22.70      0.50 o 
   3   4   4      181.22      212.60      6.82 o 
   4   4   4       15.16       16.10      1.09 o 
   5   4   4      250.54      270.52      5.24 o 
   6   4   4        0.84        0.26      0.48 o 
   7   4   4        0.00        0.76      0.57 o 
   8   4   4        0.14        0.14      1.89 o 
 -10   5   4        4.92        2.36      0.72 o 
  -9   5   4       22.65       22.91      1.50 o 
  -8   5   4       16.44       16.62      1.08 o 
  -7   5   4        0.00        0.41      0.40 o 
  -6   5   4       31.10       35.63      1.68 o 
  -5   5   4        5.40        2.43      0.48 o 
  -4   5   4       93.11       75.28      3.84 o 
  -3   5   4      789.22      821.86     18.69 o 
  -2   5   4       23.79       29.59      4.00 o 
  -1   5   4       96.71      128.47      4.40 o 
   0   5   4       25.80       31.84      0.79 o 
   1   5   4       66.60       83.84      1.28 o 
   2   5   4       75.30       77.09      1.27 o 
   3   5   4        0.03        0.79      0.24 o 
   4   5   4       32.78       28.23      1.13 o 
   5   5   4       50.93       48.20      1.95 o 
   6   5   4       20.93       19.51      1.35 o 
   7   5   4        3.01        1.47      0.52 o 
   8   5   4        1.22        2.26      1.39 o 
 -10   6   4        0.01        0.24      0.67 o 
  -9   6   4        2.35        2.25      0.57 o 
  -8   6   4        2.63        2.62      0.77 o 
  -7   6   4        0.81        0.83      0.46 o 
  -6   6   4       22.91       23.39      1.30 o 
  -5   6   4       45.31       52.87      1.40 o 
  -4   6   4       25.39       33.44      1.77 o 
  -3   6   4       51.16       46.51      1.64 o 
  -2   6   4        3.93        1.00      0.95 o 
  -1   6   4      120.75      108.73      1.89 o 
   0   6   4      258.06      240.84      3.63 o 
   1   6   4      398.79      441.81      6.31 o 
   2   6   4      118.22      125.07      1.82 o 
   3   6   4       18.13       19.48      0.84 o 
   4   6   4        7.67        6.20      0.76 o 
   5   6   4       74.24       90.88      2.12 o 
   6   6   4       31.82       31.60      1.36 o 
   7   6   4        0.04        0.17      0.53 o 
   8   6   4       13.97       22.26      2.49 o 
 -10   7   4        3.74        2.02      1.18 o 
  -9   7   4        8.23        7.95      1.82 o 
  -8   7   4       31.80       30.41      2.01 o 
  -7   7   4        0.09        0.12      0.40 o 
  -6   7   4       16.29       20.77      2.42 o 
  -5   7   4       97.80       97.96      3.83 o 
  -4   7   4        0.22        0.17      0.69 o 
  -3   7   4       46.75       68.60      2.30 o 
  -2   7   4      537.60      552.80     11.58 o 
  -1   7   4      570.96      524.45     14.30 o 
   0   7   4       23.65       21.67      0.91 o 
   1   7   4       47.22       40.36      0.99 o 
   2   7   4       27.55       31.67      0.74 o 
   3   7   4        0.82        0.63      0.38 o 
   4   7   4       17.58       12.15      0.92 o 
   5   7   4       15.62       15.82      1.00 o 
   6   7   4        3.80        3.42      0.77 o 
   7   7   4        4.56        3.26      0.84 o 
   8   7   4        0.50        1.24      0.99 o 
  -9   8   4        1.40        0.92      0.75 o 
  -8   8   4       31.72       33.57      1.70 o 
  -7   8   4        4.48        3.88      0.96 o 
  -6   8   4       16.93       16.17      1.54 o 
  -5   8   4      118.44      122.34      3.82 o 
  -4   8   4      181.60      191.18      4.55 o 
  -3   8   4       20.77       24.18      2.49 o 
  -2   8   4      127.12      142.36      3.59 o 
  -1   8   4        0.15       -0.19      0.42 o 
   0   8   4      144.91      143.06      2.50 o 
   1   8   4       29.05       36.68      1.08 o 
   2   8   4       35.58       38.50      1.13 o 
   3   8   4        0.82        0.94      0.41 o 
   4   8   4        0.79        0.78      0.60 o 
   5   8   4       52.50       49.13      1.54 o 
   6   8   4        0.00       -0.30      0.61 o 
   7   8   4        1.49        0.82      0.76 o 
   8   8   4       12.33       14.47      1.96 o 
  -9   9   4        0.29       -0.30      0.80 o 
  -8   9   4        5.70        3.79      0.85 o 
  -7   9   4        0.29        0.31      0.62 o 
  -6   9   4        5.18        3.98      0.83 o 
  -5   9   4       43.58       39.84      2.80 o 
  -4   9   4        0.03        0.09      1.09 o 
  -3   9   4        0.64        0.53      0.90 o 
  -2   9   4       60.19       54.01      2.53 o 
  -1   9   4      129.11      123.39      3.56 o 
   0   9   4      111.66      119.82      3.47 o 
   1   9   4       94.87       96.35      1.88 o 
   2   9   4       74.25       71.38      2.99 o 
   3   9   4       25.48       23.51      0.83 o 
   4   9   4       16.46       19.39      0.84 o 
   5   9   4       32.57       29.05      1.67 o 
   6   9   4       53.82       52.32      1.95 o 
   7   9   4        0.22        0.60      0.71 o 
  -9  10   4        4.67        3.76      1.02 o 
  -8  10   4       24.73       24.15      4.06 o 
  -7  10   4       24.90       23.04      5.72 o 
  -6  10   4       14.91       14.80      1.61 o 
  -5  10   4       49.40       53.01      2.35 o 
  -4  10   4       42.50       50.03      2.14 o 
  -3  10   4        0.51        1.01      0.91 o 
  -2  10   4      131.67      154.81      5.58 o 
  -1  10   4      367.41      387.13      7.23 o 
   0  10   4        1.67        2.89      1.30 o 
   1  10   4      156.93      160.26      3.83 o 
   2  10   4       97.08       97.76      2.82 o 
   3  10   4        9.77        5.82      1.34 o 
   4  10   4        9.96       10.26      0.51 o 
   5  10   4        7.63        8.00      1.21 o 
   6  10   4        0.20        0.16      0.84 o 
   7  10   4        0.01       -0.01      0.62 o 
  -9  11   4        3.97        2.16      0.97 o 
  -8  11   4       17.01       10.08      4.12 o 
  -7  11   4        8.42        4.05      2.32 o 
  -6  11   4        1.59        1.07      0.78 o 
  -5  11   4       70.39       70.34      2.53 o 
  -4  11   4        1.63        1.59      1.04 o 
  -3  11   4       29.48       33.60      2.26 o 
  -2  11   4       23.44       15.42      3.26 o 
  -1  11   4       22.96       22.07      2.53 o 
   0  11   4        5.37        5.95      1.58 o 
   1  11   4       33.21       35.78      2.08 o 
   2  11   4      334.12      328.72      7.20 o 
   3  11   4       21.38       23.26      1.11 o 
   4  11   4        3.47        3.53      0.47 o 
   5  11   4       10.43       10.26      1.35 o 
   6  11   4        6.67       10.07      1.54 o 
   7  11   4        5.89        6.51      1.39 o 
  -8  12   4        0.05       -0.18      0.68 o 
  -7  12   4        0.43        0.55      0.92 o 
  -6  12   4        0.16        0.07      0.91 o 
  -5  12   4       21.49       21.25      1.68 o 
  -4  12   4        0.12        0.37      1.34 o 
  -3  12   4        9.22       10.38      1.77 o 
  -2  12   4        7.04        4.64      0.46 o 
  -1  12   4       13.22       17.43      1.72 o 
   0  12   4        0.08        0.86      1.05 o 
   1  12   4       28.78       25.13      1.62 o 
   2  12   4        1.43        2.03      0.84 o 
   3  12   4        1.27        1.55      0.61 o 
   4  12   4        3.45        2.72      0.62 o 
   5  12   4        0.01        0.67      0.80 o 
   6  12   4        0.21       -0.12      1.03 o 
   7  12   4        0.98        3.67      1.16 o 
  -8  13   4        0.08        0.45      0.76 o 
  -7  13   4        0.48        0.34      0.76 o 
  -6  13   4        2.74        2.13      0.94 o 
  -5  13   4       16.99       15.28      1.84 o 
  -4  13   4       18.72       22.66      1.75 o 
  -3  13   4       15.01       17.60      1.80 o 
  -2  13   4        0.17        0.04      0.28 o 
  -1  13   4        0.11        0.12      0.81 o 
   0  13   4        1.15        1.44      0.85 o 
   1  13   4        1.62        2.36      0.99 o 
   2  13   4        7.06        6.89      1.28 o 
   3  13   4        0.53        0.52      0.76 o 
   4  13   4        2.95        1.33      0.68 o 
   5  13   4        1.76        1.94      0.98 o 
   6  13   4        5.50        4.01      1.48 o 
  -7  14   4        8.25        6.11      2.13 o 
  -6  14   4        0.81        0.36      0.98 o 
  -5  14   4        6.94        5.03      2.58 o 
  -4  14   4        0.03        1.14      1.12 o 
  -3  14   4        0.08       -0.51      0.95 o 
  -2  14   4        3.61        2.74      1.03 o 
  -1  14   4       16.94       17.94      1.88 o 
   0  14   4       15.53       17.77      1.56 o 
   1  14   4        0.15        0.63      0.87 o 
   2  14   4       60.23       64.55      2.39 o 
   3  14   4        4.56        5.25      0.98 o 
   4  14   4        0.26        0.61      0.76 o 
   5  14   4        0.02        0.15      1.05 o 
   6  14   4       10.05       10.18      1.79 o 
  -7  15   4        0.30        1.52      1.59 o 
  -6  15   4        1.19        2.02      1.02 o 
  -5  15   4        2.59        2.54      1.33 o 
  -4  15   4        5.34        4.00      1.27 o 
  -3  15   4        1.67        2.56      1.33 o 
  -2  15   4        0.37        0.55      0.95 o 
  -1  15   4        1.84        1.52      1.01 o 
   0  15   4        1.61        1.56      0.95 o 
   1  15   4        7.66        6.57      1.05 o 
   2  15   4        4.40        3.10      1.10 o 
   3  15   4        8.89        7.78      0.99 o 
   4  15   4        0.16       -0.25      0.93 o 
   5  15   4       10.03        8.25      1.41 o 
  -6  16   4        0.53       -1.51      1.51 o 
  -5  16   4        3.44        4.17      1.30 o 
  -4  16   4        3.16        2.03      1.32 o 
  -3  16   4        0.42       -0.38      1.03 o 
  -2  16   4        0.38        0.17      0.24 o 
  -1  16   4        0.34        0.73      0.96 o 
   0  16   4       21.51       26.60      1.99 o 
   1  16   4       40.67       38.67      2.06 o 
   2  16   4        3.00        3.58      0.96 o 
   3  16   4        0.13        0.49      0.90 o 
   4  16   4        0.48        1.02      1.01 o 
   5  16   4        0.27        1.06      1.03 o 
  -6  17   4        0.26       -1.43      1.91 o 
  -5  17   4        0.98        1.06      1.23 o 
  -4  17   4        5.49        4.97      1.63 o 
  -3  17   4        0.01        0.20      0.99 o 
  -2  17   4        3.76        3.12      1.15 o 
  -1  17   4        1.46        0.56      1.02 o 
   0  17   4        2.36        2.83      0.95 o 
   1  17   4        0.44        0.58      0.75 o 
   2  17   4        7.46        6.20      1.22 o 
   3  17   4        0.01        0.34      0.74 o 
   4  17   4        0.04        0.16      0.89 o 
  -5  18   4        1.14        2.61      1.36 o 
  -4  18   4        1.53       -0.18      1.17 o 
  -3  18   4        0.19       -0.12      1.06 o 
  -2  18   4        0.84        0.96      1.14 o 
  -1  18   4        0.44        0.58      0.99 o 
   0  18   4        9.98        9.81      1.43 o 
   1  18   4        0.91        0.96      0.88 o 
   2  18   4        3.32        2.51      1.25 o 
   3  18   4        0.09       -0.22      0.94 o 
  -3  19   4        0.14       -1.19      1.31 o 
  -2  19   4        4.22        3.47      1.56 o 
  -1  19   4       10.90        8.26      1.87 o 
   0  19   4        1.18        2.29      1.04 o 
   1  19   4        0.07       -0.47      0.98 o 
   2  19   4        0.12        1.03      1.00 o 
 -10   1   5        6.82        5.52      0.73 o 
  -9   1   5        0.40        0.34      0.61 o 
  -8   1   5        6.57        8.47      0.94 o 
  -7   1   5        1.41        1.79      1.05 o 
  -6   1   5       26.53       25.94      5.04 o 
  -5   1   5       11.95       16.67      3.42 o 
  -4   1   5        3.41        1.08      0.98 o 
  -3   1   5       19.20       22.48      1.19 o 
  -2   1   5      893.49      914.38     15.56 o 
  -1   1   5      622.38      599.84      8.15 o 
   0   1   5       84.12       85.44      1.63 o 
   1   1   5       41.86       34.03      0.76 o 
   2   1   5       90.43      104.43      2.86 o 
   3   1   5        7.67       12.74      0.57 o 
   4   1   5       98.61       90.07      1.30 o 
   5   1   5      147.32      136.09      2.20 o 
   6   1   5        9.25        9.49      0.91 o 
   7   1   5        2.27        2.44      1.32 o 
   8   1   5       25.66       36.95      5.03 o 
 -10   2   5        0.65        0.39      0.53 o 
  -9   2   5       10.75       11.71      0.98 o 
  -8   2   5       14.03       16.21      1.47 o 
  -7   2   5        4.27        4.61      0.81 o 
  -6   2   5       40.36       39.75      2.38 o 
  -5   2   5       30.48       31.71      1.83 o 
  -4   2   5       53.94       53.74      2.12 o 
  -3   2   5       45.91       51.33      1.72 o 
  -2   2   5      497.40      597.37      9.12 o 
  -1   2   5      284.76      308.49      4.29 o 
   0   2   5      277.68      249.71      2.87 o 
   1   2   5      330.50      343.72      4.13 o 
   2   2   5       54.22       56.91      0.92 o 
   3   2   5       45.06       48.67      2.21 o 
   4   2   5       40.26       55.38      5.06 o 
   5   2   5        5.26        8.28      0.91 o 
   6   2   5       16.04       15.06      0.65 o 
   7   2   5        1.71        2.44      1.32 o 
   8   2   5        0.00        0.17      1.23 o 
 -10   3   5        0.51        0.68      0.50 o 
  -9   3   5        9.21        8.44      0.95 o 
  -8   3   5        0.82        0.78      0.69 o 
  -7   3   5        0.59        0.44      0.62 o 
  -6   3   5        0.47       -0.53      1.03 o 
  -5   3   5       22.73       22.83      2.65 o 
  -4   3   5       23.98        0.19      1.00 o 
  -3   3   5        2.05        0.43      0.48 o 
  -2   3   5      149.70      178.22      3.00 o 
  -1   3   5       15.13       26.53      0.74 o 
   0   3   5        2.96        4.08      0.51 o 
   1   3   5      217.19      213.27      2.52 o 
   2   3   5      108.43       96.32      1.46 o 
   3   3   5        0.67        1.15      0.45 o 
   4   3   5       87.75      100.62      1.89 o 
   5   3   5       69.09       61.67      1.76 o 
   6   3   5       14.22       16.98      0.83 o 
   7   3   5        0.66        0.38      1.99 o 
   8   3   5        5.25        5.67      2.16 o 
 -10   4   5        0.12        0.28      0.56 o 
  -9   4   5        2.57        1.90      0.63 o 
  -8   4   5        0.00       -0.46      0.46 o 
  -7   4   5        0.78        1.10      0.39 o 
  -6   4   5       87.02       90.13      3.91 o 
  -5   4   5       97.19      126.06      2.89 o 
  -4   4   5      130.27      163.27      6.52 o 
  -3   4   5        6.45       10.22      0.42 o 
  -2   4   5      121.22      149.08      2.95 o 
  -1   4   5        2.55        1.50      0.39 o 
   0   4   5      261.49      260.10      3.49 o 
   1   4   5       77.15       74.70      1.40 o 
   2   4   5      125.78      126.21      1.62 o 
   3   4   5       18.49       19.22      0.67 o 
   4   4   5       51.87       49.66      1.49 o 
   5   4   5       38.98       32.90      1.48 o 
   6   4   5       28.33       24.32      1.03 o 
   7   4   5        0.49        1.17      0.83 o 
   8   4   5        1.94        3.14      1.57 o 
 -10   5   5        1.21        1.57      0.83 o 
  -9   5   5        0.19        0.36      0.53 o 
  -8   5   5        9.39       10.35      1.01 o 
  -7   5   5        1.21        1.63      0.50 o 
  -6   5   5       52.82       57.12      2.72 o 
  -5   5   5      149.37      163.94      4.00 o 
  -4   5   5       71.54       94.62      4.69 o 
  -3   5   5       50.04       62.00      1.01 o 
  -2   5   5       56.68       77.27      2.12 o 
  -1   5   5       76.04       73.44      1.79 o 
   0   5   5       24.53       32.47      0.82 o 
   1   5   5      169.76      178.91      2.48 o 
   2   5   5       45.90       37.39      0.83 o 
   3   5   5       14.31       12.23      0.50 o 
   4   5   5      107.43      104.23      2.42 o 
   5   5   5        3.11        0.74      0.64 o 
   6   5   5        1.50        1.40      0.65 o 
   7   5   5        0.33        1.00      0.81 o 
   8   5   5        8.44        9.73      2.45 o 
 -10   6   5        0.03        0.29      0.80 o 
  -9   6   5        0.39        0.18      0.55 o 
  -8   6   5        2.35        1.86      0.52 o 
  -7   6   5        6.56        6.04      0.69 o 
  -6   6   5        0.80        0.81      0.39 o 
  -5   6   5      355.61      337.95      8.81 o 
  -4   6   5      154.66      148.86      3.46 o 
  -3   6   5       26.84       29.89      1.33 o 
  -2   6   5        5.08        2.32      1.17 o 
  -1   6   5       41.28       56.22      1.89 o 
   0   6   5      207.07      199.40      2.71 o 
   1   6   5       94.78       95.59      1.52 o 
   2   6   5        6.80        7.90      0.45 o 
   3   6   5        7.57        9.33      0.50 o 
   4   6   5       23.01       23.23      1.12 o 
   5   6   5      506.44      471.05      8.33 o 
   6   6   5        4.07        5.27      0.78 o 
   7   6   5        0.18        0.59      0.79 o 
   8   6   5        0.75        1.52      1.45 o 
  -9   7   5        2.17        2.18      0.98 o 
  -8   7   5        0.95        0.69      0.53 o 
  -7   7   5       10.34       12.25      0.67 o 
  -6   7   5        1.12        1.31      0.75 o 
  -5   7   5      685.63      714.59     15.36 o 
  -4   7   5      121.73      124.52      3.15 o 
  -3   7   5       71.56       81.77      2.51 o 
  -2   7   5       23.90       36.19      2.55 o 
  -1   7   5      199.02      205.68      3.30 o 
   0   7   5       63.54       76.76      2.41 o 
   1   7   5       25.39       22.95      0.92 o 
   2   7   5      143.29      144.77      2.47 o 
   3   7   5       18.29       20.86      0.76 o 
   4   7   5      200.29      186.08      3.85 o 
   5   7   5       49.80       55.95      2.35 o 
   6   7   5        2.03        2.87      0.65 o 
   7   7   5       10.66        9.13      0.88 o 
  -9   8   5        3.08        1.41      0.67 o 
  -8   8   5        0.17        0.38      0.64 o 
  -7   8   5        2.43        0.74      0.69 o 
  -6   8   5       10.74        8.93      1.79 o 
  -5   8   5       84.31       88.05      3.05 o 
  -4   8   5        1.21        2.13      1.06 o 
  -3   8   5       28.62       29.65      1.69 o 
  -2   8   5       17.29       25.30      1.65 o 
  -1   8   5      167.41      167.35      3.31 o 
   0   8   5        0.02       -0.09      0.43 o 
   1   8   5      145.03      122.09      3.46 o 
   2   8   5      166.11      169.72      2.86 o 
   3   8   5        5.78        6.51      0.47 o 
   4   8   5       29.74       23.70      1.43 o 
   5   8   5        0.03        0.17      0.61 o 
   6   8   5        4.94        1.70      0.76 o 
   7   8   5        0.00        0.16      0.60 o 
  -9   9   5        0.47        0.49      0.66 o 
  -8   9   5        0.08       -0.13      0.72 o 
  -7   9   5       15.76       17.41      2.60 o 
  -6   9   5       36.79       37.00      1.98 o 
  -5   9   5        3.57        2.15      1.13 o 
  -4   9   5       11.27       13.68      1.50 o 
  -3   9   5        1.48        2.63      1.16 o 
  -2   9   5      140.24      152.75      4.85 o 
  -1   9   5       14.71       18.72      1.35 o 
   0   9   5       62.14       63.88      1.83 o 
   1   9   5        2.16        3.32      0.54 o 
   2   9   5       31.36       27.92      1.26 o 
   3   9   5        1.11        0.88      0.35 o 
   4   9   5        3.24        1.57      0.93 o 
   5   9   5       72.72       70.59      2.23 o 
   6   9   5        3.27        3.11      0.81 o 
   7   9   5        3.35        2.56      0.92 o 
  -9  10   5        0.01       -0.02      0.60 o 
  -8  10   5        0.15       -0.36      0.68 o 
  -7  10   5        0.04       -0.25      0.74 o 
  -6  10   5       12.28       12.26      3.26 o 
  -5  10   5        4.41        6.03      1.21 o 
  -4  10   5        0.60       -0.01      0.74 o 
  -3  10   5        0.99        1.05      1.53 o 
  -2  10   5      508.20      549.13     16.51 o 
  -1  10   5        8.46       13.16      3.19 o 
   0  10   5       33.15       29.01      1.09 o 
   1  10   5       93.89       87.24      2.19 o 
   2  10   5       40.55       42.94      1.39 o 
   3  10   5        5.91        4.01      0.61 o 
   4  10   5       36.76       39.03      1.58 o 
   5  10   5       22.02       24.49      1.82 o 
   6  10   5        0.08        0.58      0.74 o 
   7  10   5        1.75        3.36      1.96 o 
  -8  11   5        9.94        8.92      3.44 o 
  -7  11   5        8.62        2.12      2.51 o 
  -6  11   5       14.48       14.13      1.51 o 
  -5  11   5        0.03        0.64      0.99 o 
  -4  11   5        3.87        3.99      1.06 o 
  -3  11   5       20.67       29.19      2.13 o 
  -2  11   5      179.67      178.40      5.36 o 
  -1  11   5       11.22       12.48      1.35 o 
   0  11   5       15.58       17.72      1.41 o 
   1  11   5       42.36       41.06      1.51 o 
   2  11   5      171.42      189.62      3.28 o 
   3  11   5        2.47        1.91      0.47 o 
   4  11   5        5.00        5.80      0.58 o 
   5  11   5        0.00        0.27      1.03 o 
   6  11   5        3.24        2.53      1.01 o 
  -8  12   5        3.97        2.76      1.14 o 
  -7  12   5        0.82        0.34      1.01 o 
  -6  12   5        0.03       -0.12      0.75 o 
  -5  12   5        3.41        4.28      1.68 o 
  -4  12   5        2.67        2.48      1.05 o 
  -3  12   5        0.90        0.71      0.96 o 
  -2  12   5        0.52        0.38      1.00 o 
  -1  12   5      111.66      107.72      4.74 o 
   0  12   5      121.95      123.07      2.50 o 
   1  12   5        1.16        1.48      0.70 o 
   2  12   5       48.14       46.55      1.73 o 
   3  12   5       12.93       13.85      1.01 o 
   4  12   5        0.36        1.41      0.84 o 
   5  12   5        0.13        0.33      0.73 o 
   6  12   5        5.93        4.46      1.19 o 
  -8  13   5       20.97       20.39      6.19 o 
  -7  13   5        0.02       -0.27      0.85 o 
  -6  13   5        1.96        1.55      1.32 o 
  -5  13   5        2.02        2.47      1.09 o 
  -4  13   5        4.20        6.05      1.42 o 
  -3  13   5        1.53        1.34      1.22 o 
  -2  13   5       84.64       83.65      3.31 o 
  -1  13   5      134.18      120.50      6.76 o 
   0  13   5        6.65        4.93      0.68 o 
   1  13   5      108.65      117.25      3.43 o 
   2  13   5        5.67        6.51      1.09 o 
   3  13   5        0.00       -0.17      0.41 o 
   4  13   5        0.34        5.93      2.53 o 
   5  13   5        0.15        0.62      0.93 o 
   6  13   5        5.06        4.64      1.47 o 
  -7  14   5        0.35        0.72      0.89 o 
  -6  14   5        0.04        2.28      1.10 o 
  -5  14   5        3.56        4.68      1.60 o 
  -4  14   5        3.81        2.39      1.40 o 
  -3  14   5        2.55        3.66      1.79 o 
  -2  14   5        1.03        0.54      1.22 o 
  -1  14   5        2.54        2.26      0.73 o 
   0  14   5       51.58       55.91      2.10 o 
   1  14   5       48.48       47.29      2.11 o 
   2  14   5        0.66        1.21      0.56 o 
   3  14   5        0.00        0.29      0.43 o 
   4  14   5        1.07        1.95      1.32 o 
   5  14   5        2.14        1.85      1.10 o 
  -7  15   5        0.05        0.19      1.45 o 
  -6  15   5        0.66        0.05      1.09 o 
  -5  15   5        1.29        1.07      1.86 o 
  -4  15   5        0.57        1.51      1.85 o 
  -3  15   5        0.03       -0.32      1.46 o 
  -2  15   5        0.11        0.35      1.52 o 
  -1  15   5        0.05        0.21      0.59 o 
   0  15   5        5.25        4.96      0.94 o 
   1  15   5        0.94        0.29      0.72 o 
   2  15   5        7.51        6.12      0.80 o 
   3  15   5        0.02        0.21      0.48 o 
   4  15   5        3.39        4.89      2.18 o 
   5  15   5        0.55        0.57      2.20 o 
  -6  16   5        2.60        2.67      1.20 o 
  -5  16   5        6.62        4.92      1.84 o 
  -4  16   5        0.48        1.61      1.44 o 
  -3  16   5        0.13        0.06      1.44 o 
  -2  16   5        7.30        4.90      2.12 o 
  -1  16   5        1.46        1.02      0.69 o 
   0  16   5       20.88       23.61      1.53 o 
   1  16   5       28.03       26.31      1.30 o 
   2  16   5        0.01        0.22      0.52 o 
   3  16   5        0.03       -0.60      0.75 o 
   4  16   5        0.17        0.94      1.62 o 
  -5  17   5        2.81       -0.24      1.67 o 
  -4  17   5        0.11        0.79      1.30 o 
  -3  17   5        0.10        1.06      1.23 o 
  -2  17   5        0.01       -0.09      1.43 o 
  -1  17   5       15.17       18.17      2.16 o 
   0  17   5        9.49        8.37      1.31 o 
   1  17   5        0.02        0.00      0.62 o 
   2  17   5        5.47        5.86      1.34 o 
   3  17   5        0.33        0.15      0.87 o 
  -4  18   5        0.35        0.22      1.35 o 
  -3  18   5        0.01        1.20      1.31 o 
  -2  18   5        1.30        1.86      1.66 o 
  -1  18   5        0.32        0.76      1.45 o 
   0  18   5        0.26        0.47      1.13 o 
   1  18   5        0.03        0.49      0.97 o 
   2  18   5        0.79        0.64      1.05 o 
  -2  19   5        0.38       -0.01      1.69 o 
  -1  19   5        1.55        0.97      1.14 o 
   0  19   5        2.36        2.45      1.46 o 
 -10   0   6        0.75       -0.04      1.06 o 
  -9   0   6        0.79        0.17      0.81 o 
  -8   0   6        0.07       -1.39      2.34 o 
  -7   0   6       11.87       13.76      1.96 o 
  -6   0   6       90.78       96.58      4.73 o 
  -5   0   6       12.03       19.04      7.77 o 
  -4   0   6        7.74        6.40      3.30 o 
  -3   0   6        0.34        1.43      1.05 o 
  -2   0   6       40.86       48.84     16.73 o 
  -1   0   6      154.29      143.04      2.91 o 
   0   0   6       34.65       29.94      1.10 o 
   1   0   6        9.61       11.96      0.99 o 
   2   0   6      534.19      541.83      9.94 o 
   3   0   6     1025.59      931.13     20.49 o 
   4   0   6      188.91      174.50      3.58 o 
   5   0   6      106.66      103.06      7.16 o 
   6   0   6       21.49       18.70      7.96 o 
   7   0   6       15.00       19.45      5.78 o 
 -10   1   6        5.15        6.27      1.54 o 
  -9   1   6        0.76        1.09      0.76 o 
  -8   1   6        0.58        1.04      1.12 o 
  -7   1   6        3.81        4.48      1.38 o 
  -6   1   6       15.37       17.38      1.32 o 
  -5   1   6       57.43       53.00      2.18 o 
  -4   1   6        0.01        0.56      0.57 o 
  -3   1   6      214.96      222.36      7.32 o 
  -2   1   6      471.69      566.58     17.54 o 
  -1   1   6        1.68        5.24      0.62 o 
   0   1   6       25.45       31.29      0.74 o 
   1   1   6      365.29      344.93      5.13 o 
   2   1   6       21.72       17.76      0.70 o 
   3   1   6        4.24        5.70      0.45 o 
   4   1   6      140.45      132.05      1.77 o 
   5   1   6        2.47        0.86      0.31 o 
   6   1   6        7.34        7.36      1.13 o 
   7   1   6        8.55        9.52      1.89 o 
 -10   2   6        4.69        4.58      0.94 o 
  -9   2   6        4.68        5.18      1.37 o 
  -8   2   6       15.26       16.71      1.25 o 
  -7   2   6       17.91       19.18      1.59 o 
  -6   2   6       28.53       30.41      4.11 o 
  -5   2   6       23.37       21.69      2.20 o 
  -4   2   6        9.24       10.86      3.80 o 
  -3   2   6        8.09        6.30      0.78 o 
  -2   2   6       32.82       27.39      1.03 o 
  -1   2   6      290.19      295.03      3.88 o 
   0   2   6        0.00        0.84      0.35 o 
   1   2   6       46.45       48.72      0.97 o 
   2   2   6      282.16      258.90      3.15 o 
   3   2   6      610.41      584.96      8.01 o 
   4   2   6        0.18        0.04      0.37 o 
   5   2   6        2.00        1.39      0.50 o 
   6   2   6        0.60        0.36      0.33 o 
   7   2   6        6.41        5.68      2.13 o 
 -10   3   6        5.66        5.03      0.85 o 
  -9   3   6        3.74        3.36      0.74 o 
  -8   3   6        0.04        0.33      0.91 o 
  -7   3   6        1.95        2.51      0.81 o 
  -6   3   6      107.59      118.94      3.40 o 
  -5   3   6      104.13       96.94      3.63 o 
  -4   3   6        0.15       -0.05      0.37 o 
  -3   3   6       10.92       11.54      0.66 o 
  -2   3   6        9.17       13.00      1.01 o 
  -1   3   6        4.11        5.42      0.61 o 
   0   3   6       34.39       46.65      1.08 o 
   1   3   6        2.08        1.25      0.35 o 
   2   3   6      247.19      239.43      3.44 o 
   3   3   6        8.61        6.95      0.56 o 
   4   3   6       28.87       31.27      2.27 o 
   5   3   6        0.87        0.17      0.39 o 
   6   3   6        0.27        0.84      0.46 o 
   7   3   6        0.91        0.46      1.27 o 
 -10   4   6        1.13        0.27      0.98 o 
  -9   4   6        0.06        0.02      0.49 o 
  -8   4   6        0.33        0.65      0.44 o 
  -7   4   6        7.57        4.18      1.27 o 
  -6   4   6       61.28       71.17      2.56 o 
  -5   4   6      399.69      417.89     10.04 o 
  -4   4   6        1.41        1.65      0.44 o 
  -3   4   6        1.70        1.55      0.34 o 
  -2   4   6       44.05       41.77      2.18 o 
  -1   4   6       51.90       60.55      1.15 o 
   0   4   6        8.48       10.93      0.60 o 
   1   4   6      567.72      571.33      9.23 o 
   2   4   6       85.74       99.51      3.28 o 
   3   4   6       11.19        7.48      0.41 o 
   4   4   6       78.61       69.77      1.69 o 
   5   4   6        2.95        2.27      0.64 o 
   6   4   6        0.01        0.12      0.62 o 
   7   4   6        1.13        1.03      1.65 o 
 -10   5   6        3.75        2.86      1.78 o 
  -9   5   6        4.43        3.17      0.76 o 
  -8   5   6        0.55        0.64      0.50 o 
  -7   5   6        1.93        1.68      0.52 o 
  -6   5   6        2.11        1.30      1.09 o 
  -5   5   6       30.46       35.59      0.84 o 
  -4   5   6       24.87       29.95      1.74 o 
  -3   5   6       61.53       70.93      2.29 o 
  -2   5   6        0.04        0.44      0.34 o 
  -1   5   6       23.86       22.14      0.71 o 
   0   5   6        4.43        7.03      0.58 o 
   1   5   6      113.27      111.06      1.99 o 
   2   5   6        2.37        1.41      0.36 o 
   3   5   6        2.08        2.74      0.47 o 
   4   5   6        1.66        0.57      0.60 o 
   5   5   6       16.01       16.39      1.39 o 
   6   5   6        9.83       11.19      0.83 o 
   7   5   6        3.44        2.81      1.81 o 
  -9   6   6       13.84       17.60      1.50 o 
  -8   6   6        1.65        1.49      0.37 o 
  -7   6   6        0.02        0.41      0.36 o 
  -6   6   6       13.91       14.41      0.88 o 
  -5   6   6        1.76        3.04      1.24 o 
  -4   6   6        5.11        7.44      1.44 o 
  -3   6   6       19.11       20.74      1.34 o 
  -2   6   6       44.63       34.07      1.32 o 
  -1   6   6       64.22       73.97      1.33 o 
   0   6   6       58.24       69.17      2.05 o 
   1   6   6        4.96        4.45      0.58 o 
   2   6   6        2.39        1.69      0.47 o 
   3   6   6       38.14       35.40      1.05 o 
   4   6   6       26.37       29.84      1.62 o 
   5   6   6       23.80       26.74      1.34 o 
   6   6   6        7.17        6.74      0.71 o 
   7   6   6        2.67        3.35      1.22 o 
  -9   7   6        0.84        1.62      0.97 o 
  -8   7   6       11.41       16.59      1.73 o 
  -7   7   6        9.43        6.72      3.06 o 
  -6   7   6        8.45        3.87      1.20 o 
  -5   7   6        1.28        1.79      0.91 o 
  -4   7   6        6.28        8.75      1.03 o 
  -3   7   6       73.53       70.07      2.33 o 
  -2   7   6       12.11       15.19      1.32 o 
  -1   7   6      148.55      142.29      3.09 o 
   0   7   6       99.25       88.07      1.77 o 
   1   7   6       83.74       89.65      2.10 o 
   2   7   6        4.94        4.01      0.55 o 
   3   7   6        0.53        0.12      0.24 o 
   4   7   6       87.72       98.21      3.05 o 
   5   7   6       11.54       12.61      1.26 o 
   6   7   6        0.90        1.00      0.84 o 
   7   7   6        2.92        3.24      1.02 o 
  -9   8   6        0.01        0.81      0.78 o 
  -8   8   6        0.04        0.45      0.93 o 
  -7   8   6        1.03        0.22      0.72 o 
  -6   8   6       23.00       19.76      1.69 o 
  -5   8   6       31.42       36.65      2.10 o 
  -4   8   6       27.49       29.14      1.65 o 
  -3   8   6       81.41       94.16      3.10 o 
  -2   8   6       38.72       43.06      1.91 o 
  -1   8   6       15.50       16.64      0.85 o 
   0   8   6       73.01       72.67      1.52 o 
   1   8   6      330.68      331.50      5.75 o 
   2   8   6       62.25       64.93      2.41 o 
   3   8   6       47.53       42.62      1.82 o 
   4   8   6       29.33       28.13      1.46 o 
   5   8   6        0.09        0.63      0.64 o 
   6   8   6        0.60        1.15      0.86 o 
   7   8   6        0.28        0.03      0.94 o 
  -9   9   6        3.42        2.66      0.92 o 
  -8   9   6        0.00        0.11      0.77 o 
  -7   9   6        6.33        5.84      1.54 o 
  -6   9   6       20.35       20.15      1.58 o 
  -5   9   6       12.72       15.17      1.40 o 
  -4   9   6        0.78        1.38      0.79 o 
  -3   9   6       23.90       29.41      1.95 o 
  -2   9   6        0.27        0.10      0.28 o 
  -1   9   6       50.99       56.28      1.77 o 
   0   9   6       26.87       28.86      1.06 o 
   1   9   6        0.08        0.58      0.49 o 
   2   9   6        3.07        2.67      0.60 o 
   3   9   6        0.60        0.97      0.48 o 
   4   9   6       10.78       11.65      1.37 o 
   5   9   6       62.60       56.69      2.20 o 
   6   9   6        4.05        3.53      1.10 o 
  -9  10   6        1.81        2.20      1.81 o 
  -8  10   6        2.46        1.63      0.82 o 
  -7  10   6        0.75        0.77      0.93 o 
  -6  10   6        0.58        0.15      0.71 o 
  -5  10   6        5.75        5.79      1.16 o 
  -4  10   6        2.51        1.95      0.84 o 
  -3  10   6       15.89       13.06      2.82 o 
  -2  10   6      420.12      445.81     11.67 o 
  -1  10   6       33.28       29.26      1.48 o 
   0  10   6       20.56       21.20      0.87 o 
   1  10   6       35.37       38.53      1.11 o 
   2  10   6       60.75       58.11      2.04 o 
   3  10   6       68.37       66.46      1.42 o 
   4  10   6       13.65       15.54      1.79 o 
   5  10   6       24.28       22.30      1.45 o 
   6  10   6        3.47        1.84      1.35 o 
  -8  11   6        2.90        3.24      1.01 o 
  -7  11   6       11.19       11.52      2.77 o 
  -6  11   6        1.10        0.92      0.95 o 
  -5  11   6       30.04       34.92      2.27 o 
  -4  11   6        0.75        1.18      1.08 o 
  -3  11   6       15.70       17.80      2.54 o 
  -2  11   6        2.07        1.26      1.64 o 
  -1  11   6        7.68        6.94      1.38 o 
   0  11   6        0.03       -0.02      0.38 o 
   1  11   6       28.27       27.74      1.04 o 
   2  11   6       19.06       21.20      0.97 o 
   3  11   6        2.65        1.62      0.43 o 
   4  11   6        1.01        1.59      0.94 o 
   5  11   6        0.97        1.61      1.15 o 
   6  11   6        0.51        1.05      1.11 o 
  -8  12   6        0.67        0.20      0.84 o 
  -7  12   6        0.02        0.67      1.06 o 
  -6  12   6        0.01        0.33      0.78 o 
  -5  12   6        0.09       -0.35      0.91 o 
  -4  12   6        0.05        0.25      0.94 o 
  -3  12   6        2.45        1.42      1.46 o 
  -2  12   6        0.85        0.24      1.13 o 
  -1  12   6        1.56        1.94      0.51 o 
   0  12   6        0.14       -0.33      0.53 o 
   1  12   6        8.85       10.66      1.05 o 
   2  12   6        3.35        2.84      0.59 o 
   3  12   6        6.33        4.21      0.76 o 
   4  12   6        5.23        2.89      0.87 o 
   5  12   6        5.59        8.26      1.77 o 
  -7  13   6        3.99        4.83      1.44 o 
  -6  13   6        6.42        4.31      1.39 o 
  -5  13   6        0.01        1.15      1.54 o 
  -4  13   6        0.57        1.00      1.28 o 
  -3  13   6        2.86        3.03      1.53 o 
  -2  13   6       22.43       28.47      2.62 o 
  -1  13   6        4.43        3.54      0.78 o 
   0  13   6        2.24        1.36      0.51 o 
   1  13   6        1.10        1.91      0.70 o 
   2  13   6        4.83        4.92      0.59 o 
   3  13   6        0.11        0.43      0.51 o 
   4  13   6       15.74       15.95      1.69 o 
   5  13   6        3.14        4.00      1.44 o 
  -7  14   6        0.07        0.76      0.92 o 
  -6  14   6        1.36        1.41      1.53 o 
  -5  14   6        0.04       -0.85      1.06 o 
  -4  14   6        1.67        1.04      1.25 o 
  -3  14   6       10.48        9.24      1.92 o 
  -2  14   6       65.08       71.19      4.39 o 
  -1  14   6        0.09       -0.48      0.54 o 
   0  14   6        1.50        0.76      0.52 o 
   1  14   6        0.12       -0.50      0.50 o 
   2  14   6        0.51        1.19      0.64 o 
   3  14   6        0.05       -0.66      0.89 o 
   4  14   6        1.37        2.40      1.60 o 
  -6  15   6        0.55        0.91      1.11 o 
  -5  15   6        4.10        3.84      1.35 o 
  -4  15   6        0.09       -0.76      1.13 o 
  -3  15   6        0.64        0.30      1.33 o 
  -2  15   6        0.31        0.09      1.23 o 
  -1  15   6        0.08       -0.09      0.59 o 
   0  15   6        0.00        0.19      0.71 o 
   1  15   6        2.13        1.70      0.68 o 
   2  15   6        0.15        0.49      0.47 o 
   3  15   6        0.42        0.57      1.05 o 
   4  15   6        0.76        0.49      1.07 o 
  -5  16   6        1.11        1.43      1.40 o 
  -4  16   6        0.07       -0.77      1.33 o 
  -3  16   6        6.77        6.35      1.88 o 
  -2  16   6        4.10        1.35      1.52 o 
  -1  16   6       17.16       18.27      3.02 o 
   0  16   6        7.24        4.73      0.92 o 
   1  16   6        1.24        0.92      0.69 o 
   2  16   6        0.37        0.75      0.71 o 
   3  16   6        1.84        1.08      1.16 o 
  -5  17   6        0.62        1.22      1.27 o 
  -4  17   6        0.45        0.56      1.18 o 
  -3  17   6        0.91        0.75      1.32 o 
  -2  17   6        3.70        3.57      1.87 o 
  -1  17   6        1.42        1.13      1.30 o 
   0  17   6        0.06        0.40      0.98 o 
   1  17   6        3.38        4.08      1.40 o 
   2  17   6        0.30        0.73      0.67 o 
  -3  18   6        0.58        1.52      1.46 o 
  -2  18   6        7.33        6.24      2.05 o 
  -1  18   6        2.28        1.01      1.28 o 
   0  18   6        1.23        0.64      1.29 o 
   1  18   6        0.02        0.42      1.47 o 
 -10   1   7        0.16       -0.40      0.76 o 
  -9   1   7        0.19        1.02      1.43 o 
  -8   1   7        0.04        1.17      1.01 o 
  -7   1   7       56.15       62.58      3.65 o 
  -6   1   7       37.07       48.70      4.43 o 
  -5   1   7       32.82       44.45      2.65 o 
  -4   1   7       32.70       37.93      2.89 o 
  -3   1   7      109.97      132.82      4.04 o 
  -2   1   7      141.38      151.05      2.44 o 
  -1   1   7        0.09        0.03      0.37 o 
   0   1   7        0.54        0.39      0.47 o 
   1   1   7        0.29        0.80      0.41 o 
   2   1   7        6.33        5.79      0.60 o 
   3   1   7      106.95       99.75      1.80 o 
   4   1   7       49.61       49.29      0.99 o 
   5   1   7        0.12        0.02      0.25 o 
   6   1   7        5.01        9.27      1.84 o 
   7   1   7       22.31       33.26      3.02 o 
 -10   2   7        0.26        1.20      1.03 o 
  -9   2   7        0.02        0.90      0.91 o 
  -8   2   7        0.19        2.08      1.94 o 
  -7   2   7        3.23        2.27      1.08 o 
  -6   2   7       31.05       34.24      2.38 o 
  -5   2   7       30.13       33.27      5.51 o 
  -4   2   7        4.07        5.06      0.91 o 
  -3   2   7      257.18      264.08      4.75 o 
  -2   2   7       86.52       94.87      1.63 o 
  -1   2   7        3.01        3.18      0.51 o 
   0   2   7        0.01       -0.04      0.37 o 
   1   2   7       11.15       11.74      0.64 o 
   2   2   7       39.75       42.66      0.93 o 
   3   2   7       42.47       40.21      1.00 o 
   4   2   7       59.76       54.08      1.15 o 
   5   2   7        0.87       -0.16      0.57 o 
   6   2   7        9.83       11.58      2.39 o 
   7   2   7        1.03        1.34      1.94 o 
 -10   3   7        5.71        4.90      1.16 o 
  -9   3   7        1.12        1.17      1.24 o 
  -8   3   7        2.56        3.38      0.99 o 
  -7   3   7        1.45        1.26      0.85 o 
  -6   3   7       97.86       85.46      3.68 o 
  -5   3   7       30.51       29.16      4.29 o 
  -4   3   7       31.38       30.11      1.08 o 
  -3   3   7        7.76        3.89      0.77 o 
  -2   3   7       41.96       43.20      1.79 o 
  -1   3   7        1.25        1.09      0.38 o 
   0   3   7        1.95        2.26      0.50 o 
   1   3   7       50.17       53.46      1.32 o 
   2   3   7       33.80       35.25      1.21 o 
   3   3   7       71.93       66.61      1.59 o 
   4   3   7       53.88       55.80      1.58 o 
   5   3   7       12.62       11.25      0.69 o 
   6   3   7        3.19        5.00      1.60 o 
   7   3   7        2.64        4.51      1.77 o 
  -9   4   7        0.73        0.74      0.96 o 
  -8   4   7        0.06        1.30      1.16 o 
  -7   4   7       18.00       17.61      3.01 o 
  -6   4   7       14.64       17.72      1.57 o 
  -5   4   7       80.78       87.29      2.21 o 
  -4   4   7        3.98        5.11      0.95 o 
  -3   4   7       16.83       16.09      1.10 o 
  -2   4   7        2.66        3.15      0.53 o 
  -1   4   7        5.09        7.40      0.56 o 
   0   4   7       31.43       26.96      1.08 o 
   1   4   7      204.62      200.77      3.82 o 
   2   4   7        0.29        0.39      0.52 o 
   3   4   7        0.02        0.07      0.31 o 
   4   4   7       24.00       30.91      2.95 o 
   5   4   7        0.73        1.52      0.55 o 
   6   4   7        4.44        4.19      1.10 o 
   7   4   7       15.67       23.40      2.64 o 
  -9   5   7        8.64        8.57      1.51 o 
  -8   5   7        0.00        0.27      0.33 o 
  -7   5   7        7.30        5.09      1.71 o 
  -6   5   7        2.31        2.37      0.40 o 
  -5   5   7       22.34       26.35      2.30 o 
  -4   5   7        4.83        3.87      0.63 o 
  -3   5   7       17.97       23.60      1.44 o 
  -2   5   7      108.93      116.40      2.41 o 
  -1   5   7        7.13        8.14      0.87 o 
   0   5   7       95.53       98.01      2.38 o 
   1   5   7      462.68      478.55     11.81 o 
   2   5   7       31.19       28.61      0.97 o 
   3   5   7       35.26       34.17      0.74 o 
   4   5   7        0.15       -0.61      0.61 o 
   5   5   7        2.57        2.59      0.65 o 
   6   5   7        1.24        1.53      0.85 o 
  -9   6   7        0.06        2.22      1.22 o 
  -8   6   7        0.72       -0.26      0.86 o 
  -7   6   7        0.55        0.46      0.28 o 
  -6   6   7       84.18       85.05      3.05 o 
  -5   6   7        0.00       -0.13      0.77 o 
  -4   6   7        0.51        0.42      0.31 o 
  -3   6   7       27.56       31.56      1.66 o 
  -2   6   7        4.32        1.95      0.83 o 
  -1   6   7        8.78        8.99      0.64 o 
   0   6   7       24.95       22.18      1.05 o 
   1   6   7       49.46       45.89      1.28 o 
   2   6   7        7.52        8.39      0.63 o 
   3   6   7        0.88        0.35      0.42 o 
   4   6   7        8.20        7.75      0.83 o 
   5   6   7        6.35        7.58      0.92 o 
   6   6   7        1.33        1.77      0.93 o 
  -9   7   7        7.60        8.48      1.66 o 
  -8   7   7        2.03        2.35      1.06 o 
  -7   7   7        6.58        3.78      2.11 o 
  -6   7   7       24.40       30.07      4.76 o 
  -5   7   7       11.26       10.98      1.15 o 
  -4   7   7       10.65       13.99      1.23 o 
  -3   7   7       10.11       15.10      1.39 o 
  -2   7   7       41.86       42.45      2.40 o 
  -1   7   7        0.08        0.41      0.50 o 
   0   7   7      184.58      189.20      3.39 o 
   1   7   7      372.70      375.30      6.69 o 
   2   7   7       20.10       24.46      1.01 o 
   3   7   7       13.72       14.99      1.00 o 
   4   7   7        0.03        0.20      0.95 o 
   5   7   7        1.26        1.16      0.64 o 
   6   7   7        0.96        0.91      0.80 o 
  -9   8   7        0.11       -0.40      0.84 o 
  -8   8   7        0.66       -0.75      1.03 o 
  -7   8   7        7.23        4.53      1.35 o 
  -6   8   7        4.05        4.87      1.06 o 
  -5   8   7       22.79       24.08      1.80 o 
  -4   8   7       14.86       16.41      1.61 o 
  -3   8   7       86.05       96.59      3.81 o 
  -2   8   7       10.87       10.91      1.25 o 
  -1   8   7        0.08        0.08      0.38 o 
   0   8   7        0.39        0.44      0.43 o 
   1   8   7        4.43        5.16      0.71 o 
   2   8   7        9.73        8.97      0.81 o 
   3   8   7        0.14        0.17      0.44 o 
   4   8   7        8.98        8.48      1.28 o 
   5   8   7        1.76        3.32      1.15 o 
   6   8   7        0.29        1.39      0.86 o 
  -9   9   7        1.52        1.77      2.34 o 
  -8   9   7        5.86        5.11      1.11 o 
  -7   9   7       10.28        8.92      1.21 o 
  -6   9   7       12.73       10.07      1.76 o 
  -5   9   7        1.40        2.14      1.15 o 
  -4   9   7        5.48        5.52      1.03 o 
  -3   9   7       40.32       33.32      1.75 o 
  -2   9   7       20.58       26.45      2.35 o 
  -1   9   7       14.77       16.62      0.96 o 
   0   9   7        0.69        0.49      0.61 o 
   1   9   7        1.18        1.83      0.55 o 
   2   9   7        8.17        9.57      0.76 o 
   3   9   7        2.49        2.50      0.60 o 
   4   9   7       27.07       25.11      1.47 o 
   5   9   7       29.32       34.24      1.99 o 
   6   9   7        1.00        3.66      1.13 o 
  -8  10   7        2.77        0.68      1.29 o 
  -7  10   7        4.90        4.19      1.16 o 
  -6  10   7       11.17       15.80      1.51 o 
  -5  10   7       11.43       13.32      1.32 o 
  -4  10   7        1.96        1.03      0.93 o 
  -3  10   7       32.80       40.94      1.95 o 
  -2  10   7       77.54       72.13      2.57 o 
  -1  10   7        4.30        4.22      0.49 o 
   0  10   7       10.37       10.77      0.64 o 
   1  10   7        0.23        1.03      0.49 o 
   2  10   7       11.84       12.09      0.76 o 
   3  10   7       18.55       17.39      1.31 o 
   4  10   7       36.77       37.74      1.96 o 
   5  10   7        0.02        0.23      1.19 o 
  -8  11   7        1.29        0.92      1.77 o 
  -7  11   7        6.49        5.03      1.39 o 
  -6  11   7        7.76        7.25      1.35 o 
  -5  11   7        1.63        1.52      1.23 o 
  -4  11   7        1.67        0.99      1.14 o 
  -3  11   7       43.20       47.31      2.71 o 
  -2  11   7        4.26        3.29      1.13 o 
  -1  11   7        6.60        4.83      0.69 o 
   0  11   7        0.09        0.22      0.56 o 
   1  11   7        2.06        1.62      0.63 o 
   2  11   7        0.10        0.11      0.40 o 
   3  11   7        0.51        0.69      0.55 o 
   4  11   7       17.01       19.20      2.52 o 
   5  11   7        4.95        8.85      2.14 o 
  -7  12   7        0.34        1.50      1.19 o 
  -6  12   7        0.03        0.32      1.15 o 
  -5  12   7        0.21        0.21      0.95 o 
  -4  12   7        3.48        4.48      1.22 o 
  -3  12   7       34.00       38.05      2.41 o 
  -2  12   7       24.50       27.25      1.94 o 
  -1  12   7        0.00        0.05      0.51 o 
   0  12   7        2.03        1.98      0.65 o 
   1  12   7        3.48        4.69      0.58 o 
   2  12   7        2.04        1.30      0.65 o 
   3  12   7        0.07        0.38      0.96 o 
   4  12   7        9.98        9.86      1.53 o 
   5  12   7        3.28        2.44      2.05 o 
  -7  13   7        0.24       -0.60      1.35 o 
  -6  13   7        1.19        1.28      0.99 o 
  -5  13   7        0.41       -0.03      0.79 o 
  -4  13   7        0.51        0.65      0.99 o 
  -3  13   7       41.70       45.80      2.58 o 
  -2  13   7       78.31       78.68      3.51 o 
  -1  13   7        0.02       -0.12      0.33 o 
   0  13   7        0.16        0.35      0.43 o 
   1  13   7        0.79        0.52      0.53 o 
   2  13   7        4.73        3.30      0.67 o 
   3  13   7        8.97        8.11      1.52 o 
   4  13   7       34.09       38.13      2.45 o 
  -6  14   7        0.00        0.23      0.90 o 
  -5  14   7        1.72        1.63      1.08 o 
  -4  14   7        2.86        3.79      1.19 o 
  -3  14   7       22.96       22.21      4.72 o 
  -2  14   7       24.88       24.72      1.88 o 
  -1  14   7        4.56        3.80      0.63 o 
   0  14   7        4.88        5.25      0.70 o 
   1  14   7        5.04        5.01      0.71 o 
   2  14   7        0.00        0.04      0.61 o 
   3  14   7        0.68        0.80      1.14 o 
  -6  15   7        1.76        1.30      1.29 o 
  -5  15   7        1.93        2.01      1.65 o 
  -4  15   7        0.39        0.36      1.22 o 
  -3  15   7        0.53        0.14      1.06 o 
  -2  15   7        9.08        6.52      2.12 o 
  -1  15   7        0.35        0.38      0.92 o 
   0  15   7        0.00        0.17      0.59 o 
   1  15   7        1.08        2.17      0.80 o 
   2  15   7        1.76        1.55      0.65 o 
   3  15   7        0.77       -0.35      1.27 o 
  -5  16   7        0.56        0.80      1.23 o 
  -4  16   7        0.59        0.88      1.35 o 
  -3  16   7        1.78        1.02      1.57 o 
  -2  16   7        4.76        3.14      1.46 o 
  -1  16   7        3.15        1.88      1.00 o 
   0  16   7       16.62       22.75      1.88 o 
   1  16   7        4.11        3.65      0.91 o 
   2  16   7        3.18        2.73      0.81 o 
  -3  17   7        1.86        0.58      1.57 o 
  -2  17   7       10.85        7.91      1.99 o 
  -1  17   7        0.84       -0.18      0.92 o 
   0  17   7        0.33        0.09      0.88 o 
   1  17   7        2.00        0.45      1.96 o 
  -9   0   8        0.68        2.01      1.82 o 
  -8   0   8        4.00        4.11      3.49 o 
  -7   0   8      119.40      144.75      7.93 o 
  -6   0   8      203.57      218.77     11.28 o 
  -5   0   8       27.16       33.02      2.30 o 
  -4   0   8        1.01        1.76      0.86 o 
  -3   0   8       19.64       16.04      3.15 o 
  -2   0   8       16.94       21.37      1.71 o 
  -1   0   8        9.83        9.47      1.62 o 
   0   0   8       25.93       24.17      1.48 o 
   1   0   8      398.31      371.96     13.97 o 
   2   0   8      181.43      173.12      3.51 o 
   3   0   8        1.54        0.56      0.46 o 
   4   0   8       18.66       16.88      1.88 o 
   5   0   8        2.88        1.29      1.91 o 
   6   0   8        0.02        0.14      1.86 o 
  -9   1   8        1.30        2.02      3.49 o 
  -8   1   8        0.42        0.94      1.15 o 
  -7   1   8        2.52        2.66      1.79 o 
  -6   1   8       61.78       81.84      3.85 o 
  -5   1   8        8.32        2.67      1.65 o 
  -4   1   8        2.83        3.25      0.62 o 
  -3   1   8        0.74        1.01      0.51 o 
  -2   1   8        2.17        1.92      0.58 o 
  -1   1   8        9.12        5.92      0.74 o 
   0   1   8       58.53       59.32      1.28 o 
   1   1   8      290.01      287.87      4.16 o 
   2   1   8        8.74        8.88      0.62 o 
   3   1   8       78.50       70.60      1.45 o 
   4   1   8       21.82       17.31      1.01 o 
   5   1   8        2.09        1.01      0.45 o 
   6   1   8        4.72        4.87      2.27 o 
  -9   2   8        2.68        1.61      1.12 o 
  -8   2   8        1.43        1.80      1.22 o 
  -7   2   8        0.70        0.65      0.94 o 
  -6   2   8       40.72       42.12      2.68 o 
  -5   2   8        1.39        1.74      0.87 o 
  -4   2   8       25.09       26.38      1.07 o 
  -3   2   8       56.07       59.40      1.41 o 
  -2   2   8        7.56        7.36      0.97 o 
  -1   2   8        4.22        2.83      0.62 o 
   0   2   8       11.86        9.92      0.73 o 
   1   2   8      369.35      356.97      5.29 o 
   2   2   8      137.63      133.55      1.98 o 
   3   2   8       11.83       11.55      0.61 o 
   4   2   8        8.35        9.99      0.57 o 
   5   2   8        2.07        1.97      1.21 o 
   6   2   8        2.53        3.59      1.72 o 
  -9   3   8        4.94        7.78      2.60 o 
  -8   3   8        0.02        0.60      1.45 o 
  -7   3   8        0.00        0.06      0.93 o 
  -6   3   8        1.32        1.76      0.65 o 
  -5   3   8       22.16       27.48      1.45 o 
  -4   3   8       11.03       13.32      2.02 o 
  -3   3   8        9.64       12.02      1.95 o 
  -2   3   8        0.70        1.22      0.56 o 
  -1   3   8        4.30        3.92      0.54 o 
   0   3   8      262.69      251.16      5.12 o 
   1   3   8       94.20       91.28      2.21 o 
   2   3   8       26.92       28.09      1.00 o 
   3   3   8       29.90       28.78      1.36 o 
   4   3   8        7.37        8.22      0.51 o 
   5   3   8        1.77        0.88      0.59 o 
   6   3   8        0.02        0.01      1.53 o 
  -9   4   8        5.12        9.25      2.01 o 
  -8   4   8        1.83        2.33      0.90 o 
  -7   4   8        5.22        1.57      1.68 o 
  -6   4   8       19.79       21.22      2.01 o 
  -5   4   8        0.31        0.51      0.66 o 
  -4   4   8        9.81        9.08      0.91 o 
  -3   4   8        0.21        0.11      0.57 o 
  -2   4   8        0.09        0.38      0.45 o 
  -1   4   8        2.36        1.82      0.70 o 
   0   4   8      359.10      342.58      9.04 o 
   1   4   8       32.67       37.41      1.36 o 
   2   4   8        3.50        3.97      0.69 o 
   3   4   8        9.85       12.37      0.75 o 
   4   4   8       25.82       30.34      1.24 o 
   5   4   8       22.43       24.68      1.24 o 
   6   4   8        4.40        7.14      2.46 o 
  -9   5   8        0.28        1.13      1.20 o 
  -8   5   8        0.40        2.28      1.27 o 
  -7   5   8        1.00        0.45      0.52 o 
  -6   5   8        2.90        3.51      0.63 o 
  -5   5   8       46.95       53.49      1.86 o 
  -4   5   8       64.29       68.88      3.19 o 
  -3   5   8       46.87       57.48      1.92 o 
  -2   5   8        1.77        0.85      0.58 o 
  -1   5   8        0.41        0.28      0.53 o 
   0   5   8       70.11       70.38      1.99 o 
   1   5   8       13.99       12.04      1.06 o 
   2   5   8       79.03       78.10      2.15 o 
   3   5   8        0.02        0.28      0.32 o 
   4   5   8        3.82        3.54      0.88 o 
   5   5   8        0.74        0.86      0.71 o 
   6   5   8        0.03       -0.43      3.58 o 
  -9   6   8        4.18        3.12      1.14 o 
  -8   6   8        0.61        1.53      1.13 o 
  -7   6   8        0.67       -0.65      0.84 o 
  -6   6   8        0.09       -0.13      0.79 o 
  -5   6   8       13.98       23.00      1.87 o 
  -4   6   8       66.03       71.97      1.52 o 
  -3   6   8       12.34       10.38      0.92 o 
  -2   6   8       14.00       11.33      1.38 o 
  -1   6   8        0.26        0.49      0.50 o 
   0   6   8        0.01        0.22      0.46 o 
   1   6   8        6.89        9.85      0.80 o 
   2   6   8        4.54        3.52      0.84 o 
   3   6   8        3.24        1.82      0.56 o 
   4   6   8        5.18        5.43      1.16 o 
   5   6   8        6.99        9.77      0.92 o 
  -9   7   8        1.31        1.29      1.00 o 
  -8   7   8        0.25        0.31      0.88 o 
  -7   7   8        0.74        0.86      1.04 o 
  -6   7   8        1.09        1.87      1.19 o 
  -5   7   8       23.95       26.00      1.83 o 
  -4   7   8       22.13       25.90      1.77 o 
  -3   7   8       26.12       23.61      1.48 o 
  -2   7   8       94.21       89.96      6.56 o 
  -1   7   8       14.71       15.25      1.11 o 
   0   7   8        1.27        0.98      0.51 o 
   1   7   8       12.68       12.72      0.93 o 
   2   7   8       10.87       10.26      0.71 o 
   3   7   8        2.15        1.48      0.43 o 
   4   7   8        1.74        2.04      0.77 o 
   5   7   8        9.04        9.56      1.13 o 
  -8   8   8        0.04       -0.61      1.23 o 
  -7   8   8        1.64        2.38      1.00 o 
  -6   8   8        2.03        1.99      0.96 o 
  -5   8   8        0.00       -0.96      1.24 o 
  -4   8   8       21.28       25.24      1.83 o 
  -3   8   8       27.08       31.10      2.00 o 
  -2   8   8        8.09        8.74      1.04 o 
  -1   8   8        0.10        0.01      0.40 o 
   0   8   8       24.26       22.18      0.93 o 
   1   8   8        2.43        2.40      0.50 o 
   2   8   8       29.99       25.55      0.90 o 
   3   8   8        8.94        7.90      0.65 o 
   4   8   8       11.80       12.98      2.47 o 
   5   8   8        2.45        2.71      1.11 o 
  -8   9   8        2.31        3.62      1.09 o 
  -7   9   8        1.28        1.37      1.05 o 
  -6   9   8        0.02        0.64      0.95 o 
  -5   9   8        4.08        4.43      1.08 o 
  -4   9   8        1.72        1.19      0.96 o 
  -3   9   8       13.54        9.08      1.24 o 
  -2   9   8        3.18        2.94      0.81 o 
  -1   9   8        0.33        0.86      0.61 o 
   0   9   8        6.75        5.59      0.61 o 
   1   9   8        0.11        0.39      0.49 o 
   2   9   8        0.03       -0.25      0.44 o 
   3   9   8        1.60        2.66      0.99 o 
   4   9   8        6.29        7.13      1.49 o 
   5   9   8        0.80        2.48      1.30 o 
  -8  10   8        0.00        0.35      1.02 o 
  -7  10   8        0.04        2.39      1.51 o 
  -6  10   8        0.28        0.48      1.01 o 
  -5  10   8        0.89        2.77      1.17 o 
  -4  10   8        4.86        5.56      1.29 o 
  -3  10   8       43.13       44.88      2.31 o 
  -2  10   8        0.19       -0.13      0.71 o 
  -1  10   8        1.99        2.67      0.62 o 
   0  10   8        2.90        2.56      0.75 o 
   1  10   8       44.38       44.32      1.31 o 
   2  10   8        5.66        5.48      0.84 o 
   3  10   8       10.90       15.95      2.30 o 
   4  10   8       28.50       35.40      2.19 o 
  -7  11   8        0.76        0.68      1.30 o 
  -6  11   8        2.13        1.37      1.12 o 
  -5  11   8        4.04        1.59      1.39 o 
  -4  11   8        7.39        9.41      1.72 o 
  -3  11   8        0.11        0.87      1.40 o 
  -2  11   8        0.03        0.21      0.73 o 
  -1  11   8        0.04        0.33      0.38 o 
   0  11   8       20.50       22.63      0.94 o 
   1  11   8        7.59        8.41      0.96 o 
   2  11   8        0.04       -0.39      0.54 o 
   3  11   8        1.39        1.33      1.46 o 
   4  11   8        0.14       -0.17      1.12 o 
  -7  12   8        4.92        4.35      1.37 o 
  -6  12   8        7.26        7.09      1.52 o 
  -5  12   8        3.71        4.64      1.21 o 
  -4  12   8        0.26        0.25      0.89 o 
  -3  12   8        1.28        0.46      0.90 o 
  -2  12   8        3.81        5.36      1.32 o 
  -1  12   8        0.10       -0.24      0.37 o 
   0  12   8        1.75        1.12      0.54 o 
   1  12   8        8.88        9.22      0.99 o 
   2  12   8        7.50        7.28      0.90 o 
   3  12   8        0.64        0.38      1.18 o 
   4  12   8        3.20        2.00      2.55 o 
  -6  13   8        1.02        2.01      1.33 o 
  -5  13   8        0.42        0.89      1.17 o 
  -4  13   8        2.24        2.61      1.28 o 
  -3  13   8        7.12        8.73      1.40 o 
  -2  13   8        2.44        3.10      0.99 o 
  -1  13   8        1.21        2.06      0.66 o 
   0  13   8        0.07        0.23      0.46 o 
   1  13   8       15.19       16.04      1.22 o 
   2  13   8        0.08       -0.31      0.71 o 
   3  13   8       11.32       10.20      1.95 o 
  -6  14   8        5.00        5.21      1.62 o 
  -5  14   8        0.01        0.71      1.24 o 
  -4  14   8        0.93        1.21      1.36 o 
  -3  14   8       11.81        9.60      1.85 o 
  -2  14   8        1.60        0.15      0.76 o 
  -1  14   8        0.32        0.33      0.86 o 
   0  14   8        0.01       -0.10      0.54 o 
   1  14   8        0.42        0.20      0.68 o 
   2  14   8        0.13        0.53      1.15 o 
  -5  15   8        0.55        1.44      1.32 o 
  -4  15   8        0.00        0.40      1.28 o 
  -3  15   8        1.61        1.37      1.43 o 
  -2  15   8        0.17       -1.09      1.17 o 
  -1  15   8        0.44        1.36      0.89 o 
   0  15   8       14.67       19.52      1.63 o 
   1  15   8        0.03        0.06      0.83 o 
  -3  16   8        0.09        0.39      1.34 o 
  -2  16   8        8.33        7.00      1.60 o 
  -1  16   8        1.13        1.60      1.02 o 
   0  16   8        1.41        2.01      1.23 o 
  -9   1   9        2.50        2.24      1.80 o 
  -8   1   9        2.25        0.34      1.54 o 
  -7   1   9       25.84       34.70      3.63 o 
  -6   1   9        2.83        7.49      3.62 o 
  -5   1   9        9.63        9.16      1.32 o 
  -4   1   9        4.86        3.55      0.86 o 
  -3   1   9        4.47        3.87      0.68 o 
  -2   1   9        8.66        9.11      0.78 o 
  -1   1   9       21.08       19.41      1.09 o 
   0   1   9      116.68      117.24      2.42 o 
   1   1   9        0.00       -0.16      0.52 o 
   2   1   9       24.93       24.65      1.10 o 
   3   1   9       19.56       19.19      0.98 o 
   4   1   9        0.00        0.22      0.38 o 
   5   1   9        6.67        8.13      3.50 o 
  -9   2   9        1.09        0.87      1.68 o 
  -8   2   9        0.05        0.41      1.22 o 
  -7   2   9        4.01        1.37      1.53 o 
  -6   2   9       18.67       25.26      7.09 o 
  -5   2   9       18.75       19.39      1.70 o 
  -4   2   9        9.71        7.78      0.95 o 
  -3   2   9        1.18        0.75      0.46 o 
  -2   2   9        0.45        0.08      0.41 o 
  -1   2   9       45.63       44.72      1.31 o 
   0   2   9       38.65       42.35      1.40 o 
   1   2   9       80.95       82.29      1.94 o 
   2   2   9        0.00       -0.46      0.46 o 
   3   2   9       30.25       33.26      1.13 o 
   4   2   9        0.02        0.12      0.56 o 
   5   2   9       12.81       17.30      2.40 o 
  -9   3   9        1.42        2.95      1.46 o 
  -8   3   9        1.62        2.27      1.49 o 
  -7   3   9       26.67       23.38      1.84 o 
  -6   3   9       58.66       64.27      2.36 o 
  -5   3   9        0.79        0.36      0.49 o 
  -4   3   9        2.46        2.67      0.70 o 
  -3   3   9       10.01       10.37      1.11 o 
  -2   3   9       24.16       24.29      1.14 o 
  -1   3   9        9.43        6.79      1.01 o 
   0   3   9       64.19       67.49      2.01 o 
   1   3   9       25.97       26.94      1.07 o 
   2   3   9       21.58       20.59      0.94 o 
   3   3   9        4.05        3.73      0.75 o 
   4   3   9        0.24        0.38      0.54 o 
   5   3   9        6.91        9.63      2.09 o 
  -9   4   9        0.27        0.24      1.24 o 
  -8   4   9        0.00        0.31      1.07 o 
  -7   4   9        4.73        3.26      0.96 o 
  -6   4   9        1.16        1.44      0.63 o 
  -5   4   9       11.45       11.08      2.08 o 
  -4   4   9        0.46        0.31      0.41 o 
  -3   4   9       21.42       19.77      1.10 o 
  -2   4   9        6.54        9.08      1.20 o 
  -1   4   9       18.31       18.67      1.20 o 
   0   4   9      222.66      218.87      4.45 o 
   1   4   9       16.02       19.02      1.09 o 
   2   4   9        7.84        8.68      0.76 o 
   3   4   9        0.04        0.00      0.31 o 
   4   4   9       28.46       31.49      1.47 o 
   5   4   9        4.56        3.72      0.86 o 
  -9   5   9        0.13        0.96      2.05 o 
  -8   5   9        0.20        0.57      0.95 o 
  -7   5   9        2.43        2.91      1.09 o 
  -6   5   9        6.60        6.06      1.33 o 
  -5   5   9        0.02        0.12      0.65 o 
  -4   5   9        3.87        3.33      0.80 o 
  -3   5   9       19.03       17.82      1.59 o 
  -2   5   9        6.26        7.99      0.69 o 
  -1   5   9        1.34        2.71      0.61 o 
   0   5   9       14.20       13.96      0.93 o 
   1   5   9       22.24       21.40      1.25 o 
   2   5   9        0.00        0.04      0.40 o 
   3   5   9        7.22        9.94      0.94 o 
   4   5   9        0.00       -0.65      1.03 o 
   5   5   9        5.89        7.81      1.06 o 
  -8   6   9        0.42        0.84      1.04 o 
  -7   6   9        1.47        1.31      1.28 o 
  -6   6   9        8.15        5.33      1.56 o 
  -5   6   9       20.00       19.09      2.56 o 
  -4   6   9        5.07        3.35      1.74 o 
  -3   6   9        0.01        0.44      0.58 o 
  -2   6   9        0.93        0.38      0.77 o 
  -1   6   9       92.25       98.15      2.84 o 
   0   6   9        2.92        2.11      0.62 o 
   1   6   9        1.23        2.16      0.58 o 
   2   6   9        0.87        0.25      0.50 o 
   3   6   9        0.14       -0.24      0.72 o 
   4   6   9        0.27        0.39      0.68 o 
   5   6   9        6.68        9.22      1.05 o 
  -8   7   9        0.17        0.54      1.11 o 
  -7   7   9        1.42        0.56      1.05 o 
  -6   7   9        0.39       -0.11      0.95 o 
  -5   7   9        2.68        0.49      0.99 o 
  -4   7   9        3.76        4.57      1.11 o 
  -3   7   9       26.49       25.32      1.71 o 
  -2   7   9       14.23       14.72      1.15 o 
  -1   7   9       20.53       22.11      1.00 o 
   0   7   9        5.28        3.18      0.73 o 
   1   7   9        0.02       -0.22      0.59 o 
   2   7   9        0.87        0.79      0.53 o 
   3   7   9        0.30        1.29      0.75 o 
   4   7   9        0.00       -0.55      0.73 o 
  -8   8   9        0.70        0.36      1.22 o 
  -7   8   9        2.48        2.77      1.30 o 
  -6   8   9        0.14        0.58      1.38 o 
  -5   8   9        3.06        2.71      1.62 o 
  -4   8   9       19.64       15.99      3.30 o 
  -3   8   9        2.75        2.48      0.95 o 
  -2   8   9        8.06        9.23      1.02 o 
  -1   8   9        2.17        3.34      0.59 o 
   0   8   9       48.12       50.29      1.31 o 
   1   8   9        0.98        0.99      0.54 o 
   2   8   9        0.10        0.19      0.40 o 
   3   8   9        5.07        5.01      1.33 o 
   4   8   9        2.65        3.87      1.02 o 
  -7   9   9        4.24        5.71      1.59 o 
  -6   9   9        4.59        4.46      1.63 o 
  -5   9   9        1.04        0.46      0.91 o 
  -4   9   9       29.12       29.77      2.26 o 
  -3   9   9        8.62        9.57      1.44 o 
  -2   9   9        8.56       11.14      1.08 o 
  -1   9   9        6.33        6.03      0.72 o 
   0   9   9        2.86        3.15      0.67 o 
   1   9   9        4.93        3.86      0.82 o 
   2   9   9        3.16        2.77      0.58 o 
   3   9   9        0.04       -0.28      0.85 o 
   4   9   9        5.67        5.22      1.58 o 
  -7  10   9        0.23       -0.75      1.16 o 
  -6  10   9        0.27       -0.29      0.96 o 
  -5  10   9        4.63        3.78      1.26 o 
  -4  10   9        8.71        8.28      1.49 o 
  -3  10   9       16.73       17.94      1.56 o 
  -2  10   9        0.02        0.11      0.99 o 
  -1  10   9        0.17        0.65      0.57 o 
   0  10   9       17.00       18.81      1.05 o 
   1  10   9       13.75       12.64      1.41 o 
   2  10   9        3.33        3.90      0.57 o 
   3  10   9        4.78        4.92      1.50 o 
  -7  11   9        3.56        5.89      1.88 o 
  -6  11   9        4.10        2.47      1.54 o 
  -5  11   9        0.01        1.25      1.56 o 
  -4  11   9        0.41        0.19      0.97 o 
  -3  11   9        4.85        4.00      1.13 o 
  -2  11   9        0.39        0.47      0.80 o 
  -1  11   9        1.96        2.21      0.70 o 
   0  11   9        8.45        8.86      1.64 o 
   1  11   9        0.08        0.14      0.76 o 
   2  11   9        0.07        0.40      0.63 o 
   3  11   9        0.62        0.23      1.14 o 
  -6  12   9        0.51        1.53      1.15 o 
  -5  12   9        0.00       -0.08      0.92 o 
  -4  12   9        4.02        3.23      1.43 o 
  -3  12   9        0.16       -0.02      0.89 o 
  -2  12   9        1.46        2.01      0.92 o 
  -1  12   9        0.51        0.61      0.62 o 
   0  12   9        2.65        4.27      0.77 o 
   1  12   9        0.40        0.20      0.50 o 
   2  12   9        1.34        0.90      1.81 o 
  -5  13   9        0.19        0.09      1.05 o 
  -4  13   9        3.10        3.78      1.40 o 
  -3  13   9        0.00        0.25      1.05 o 
  -2  13   9        0.29        1.84      1.53 o 
  -1  13   9        3.79        3.41      1.05 o 
   0  13   9        0.56        0.81      0.59 o 
   1  13   9        0.73        0.14      0.54 o 
   2  13   9        1.13        1.16      2.26 o 
  -4  14   9        0.00       -1.12      1.12 o 
  -3  14   9        2.11        1.80      1.04 o 
  -2  14   9        0.16        0.29      0.97 o 
  -1  14   9        0.02        0.62      0.95 o 
   0  14   9        2.13        1.65      0.97 o 
   1  14   9        1.16       -0.10      0.56 o 
  -3  15   9        1.16        0.92      1.05 o 
  -2  15   9        0.11        0.14      0.87 o 
  -1  15   9        0.11        0.10      0.87 o 
  -8   0  10        9.28        7.88      5.11 o 
  -7   0  10        4.01        2.08      2.05 o 
  -6   0  10       20.34       24.32      2.75 o 
  -5   0  10        0.94        0.75      1.11 o 
  -4   0  10        1.09        1.41      0.83 o 
  -3   0  10       27.19       30.15      2.22 o 
  -2   0  10        0.00        0.06      0.76 o 
  -1   0  10       84.55       87.55      4.30 o 
   0   0  10      252.60      243.96      6.25 o 
   1   0  10        4.04        2.12      0.88 o 
   2   0  10        0.86        1.66      0.77 o 
   3   0  10        0.03        0.25      0.73 o 
   4   0  10        0.02        2.20      2.15 o 
  -8   1  10        0.25       -0.57      1.42 o 
  -7   1  10        0.01       -0.29      0.68 o 
  -6   1  10        1.06        0.72      0.59 o 
  -5   1  10        3.11        2.56      0.81 o 
  -4   1  10        0.16        0.33      0.59 o 
  -3   1  10        0.03        0.21      0.49 o 
  -2   1  10        1.75        1.65      0.61 o 
  -1   1  10       10.40       10.01      0.96 o 
   0   1  10      187.95      183.16      4.22 o 
   1   1  10       11.61       13.08      0.84 o 
   2   1  10        3.81        3.39      0.67 o 
   3   1  10        1.27        0.96      0.46 o 
   4   1  10        5.15        3.03      1.39 o 
  -8   2  10        0.03       -0.54      0.75 o 
  -7   2  10       19.19       27.23      4.18 o 
  -6   2  10        1.38        0.86      0.62 o 
  -5   2  10        1.21        0.45      0.76 o 
  -4   2  10        1.04        0.57      0.68 o 
  -3   2  10        0.46        0.84      0.51 o 
  -2   2  10        2.48        2.24      0.61 o 
  -1   2  10       53.06       50.73      1.63 o 
   0   2  10        1.06        0.75      0.72 o 
   1   2  10        1.15        0.95      0.50 o 
   2   2  10        3.38        2.57      0.55 o 
   3   2  10        0.04        0.50      0.69 o 
   4   2  10        5.91        3.75      0.81 o 
  -8   3  10        0.84        0.37      1.42 o 
  -7   3  10       39.92       40.42      2.83 o 
  -6   3  10        0.34        0.20      0.55 o 
  -5   3  10        3.08        3.24      0.85 o 
  -4   3  10       17.77       18.52      1.15 o 
  -3   3  10        7.02        5.16      1.12 o 
  -2   3  10        2.71        2.50      0.66 o 
  -1   3  10       15.57       13.06      1.29 o 
   0   3  10       89.66       90.32      2.41 o 
   1   3  10        0.01        0.18      0.61 o 
   2   3  10        6.69        4.54      0.95 o 
   3   3  10        4.94        3.96      1.06 o 
   4   3  10        1.48        1.66      0.68 o 
  -8   4  10        1.32        1.06      1.06 o 
  -7   4  10       10.33        6.37      2.63 o 
  -6   4  10        5.70        4.76      1.04 o 
  -5   4  10        2.17        2.48      0.55 o 
  -4   4  10        1.95        1.21      0.56 o 
  -3   4  10       13.46       14.13      2.03 o 
  -2   4  10        0.32        1.07      0.60 o 
  -1   4  10       42.43       42.28      2.00 o 
   0   4  10        3.35        3.94      0.74 o 
   1   4  10        0.00        0.05      0.48 o 
   2   4  10        1.04        0.66      0.59 o 
   3   4  10       10.58        9.61      1.02 o 
   4   4  10        9.79       10.74      2.36 o 
  -8   5  10        0.59        0.80      1.22 o 
  -7   5  10        0.18        0.16      0.97 o 
  -6   5  10       26.62       29.35      3.23 o 
  -5   5  10        9.97        8.32      2.04 o 
  -4   5  10        3.17        2.13      0.79 o 
  -3   5  10        0.96        0.81      0.67 o 
  -2   5  10       17.89       18.50      1.11 o 
  -1   5  10       31.03       31.40      1.28 o 
   0   5  10       24.66       23.40      1.15 o 
   1   5  10        4.74        2.72      0.83 o 
   2   5  10        1.14        1.59      0.50 o 
   3   5  10       22.88       21.01      1.77 o 
   4   5  10        0.84        0.86      0.84 o 
  -8   6  10        0.48        0.34      1.24 o 
  -7   6  10        2.31        2.48      1.51 o 
  -6   6  10        8.58        6.79      1.74 o 
  -5   6  10        5.63        4.79      0.82 o 
  -4   6  10       10.32        8.57      1.29 o 
  -3   6  10        7.70        7.64      0.72 o 
  -2   6  10        1.74        2.23      1.21 o 
  -1   6  10        3.13        3.03      1.02 o 
   0   6  10        3.95        4.01      0.66 o 
   1   6  10        6.45        4.41      0.76 o 
   2   6  10        2.12        1.18      0.65 o 
   3   6  10       26.32       30.96      3.36 o 
  -7   7  10        0.09        0.42      1.04 o 
  -6   7  10       10.70        5.74      2.29 o 
  -5   7  10        2.39        2.25      1.23 o 
  -4   7  10        0.04       -0.24      0.91 o 
  -3   7  10        6.36        4.45      0.96 o 
  -2   7  10        1.27        2.06      0.88 o 
  -1   7  10       16.54       16.48      1.42 o 
   0   7  10        2.58        1.07      0.87 o 
   1   7  10        0.10        0.30      0.62 o 
   2   7  10        0.52        0.46      0.52 o 
   3   7  10       26.74       34.39      2.47 o 
  -7   8  10        2.68        1.33      1.44 o 
  -6   8  10        0.28        1.10      1.34 o 
  -5   8  10        0.26       -0.18      1.05 o 
  -4   8  10       24.63       28.18      1.91 o 
  -3   8  10        4.39        5.66      1.10 o 
  -2   8  10        1.28        0.86      0.75 o 
  -1   8  10        1.14        0.99      0.75 o 
   0   8  10        0.06        0.58      0.57 o 
   1   8  10        0.01        0.88      0.65 o 
   2   8  10        1.68        2.50      0.77 o 
   3   8  10        2.29        2.66      1.05 o 
  -7   9  10        3.51        4.56      1.68 o 
  -6   9  10        1.60        2.57      1.37 o 
  -5   9  10        0.08        0.17      1.03 o 
  -4   9  10        0.42        1.36      1.01 o 
  -3   9  10        0.31        0.42      1.03 o 
  -2   9  10        0.49        0.66      0.73 o 
  -1   9  10        0.84       -0.17      0.74 o 
   0   9  10        6.69        9.70      1.66 o 
   1   9  10        0.03        0.00      0.56 o 
   2   9  10        0.96        0.83      0.95 o 
  -6  10  10        0.07       -0.26      1.11 o 
  -5  10  10        0.16        0.24      0.95 o 
  -4  10  10        2.91        2.88      1.13 o 
  -3  10  10        1.13        3.43      1.16 o 
  -2  10  10        1.94        1.95      1.33 o 
  -1  10  10        0.91        0.70      0.49 o 
   0  10  10        2.12        1.63      0.62 o 
   1  10  10        0.14       -0.36      0.61 o 
   2  10  10        3.08        2.87      1.03 o 
  -6  11  10        0.47       -0.10      2.10 o 
  -5  11  10        0.84        1.14      1.35 o 
  -4  11  10        1.58        0.98      1.07 o 
  -3  11  10        4.13        5.76      1.42 o 
  -2  11  10        2.70        3.19      0.97 o 
  -1  11  10        1.32        0.60      0.50 o 
   0  11  10        2.06        2.01      0.65 o 
   1  11  10        0.00       -0.05      0.55 o 
  -5  12  10        0.07       -0.22      1.05 o 
  -4  12  10        0.02        0.41      1.11 o 
  -3  12  10        0.29        0.34      1.04 o 
  -2  12  10        0.06       -0.48      0.96 o 
  -1  12  10        8.53        9.51      1.58 o 
   0  12  10       13.60       16.50      1.10 o 
   1  12  10        0.04        0.16      0.61 o 
  -4  13  10        0.40        0.67      1.55 o 
  -3  13  10        2.09        1.73      1.35 o 
  -2  13  10        3.73        4.66      1.49 o 
  -1  13  10        0.04        0.25      0.85 o 
  -7   1  11        0.68        1.46      1.17 o 
  -6   1  11        0.03       -0.26      0.66 o 
  -5   1  11        1.34        1.44      0.78 o 
  -4   1  11       13.05       13.19      1.80 o 
  -3   1  11        0.21       -0.10      0.58 o 
  -2   1  11        7.06        5.97      1.53 o 
  -1   1  11       25.79       23.00      1.17 o 
   0   1  11        0.09        0.16      0.54 o 
   1   1  11       12.55       15.06      1.07 o 
   2   1  11       12.31       12.88      0.76 o 
   3   1  11        0.69        0.52      0.51 o 
  -7   2  11        0.38        1.00      0.82 o 
  -6   2  11        1.12       -0.01      0.65 o 
  -5   2  11        0.00        0.12      0.62 o 
  -4   2  11        1.20        1.42      0.87 o 
  -3   2  11        0.44        1.05      0.71 o 
  -2   2  11        8.86        6.11      2.10 o 
  -1   2  11        9.08        7.56      1.18 o 
   0   2  11       29.68       30.80      1.59 o 
   1   2  11        4.81        3.08      0.74 o 
   2   2  11        0.67        1.17      0.63 o 
   3   2  11        2.69        2.20      1.22 o 
  -7   3  11        4.23        2.84      1.22 o 
  -6   3  11        0.88        1.55      0.90 o 
  -5   3  11        0.19        0.80      0.76 o 
  -4   3  11        5.96        4.15      0.96 o 
  -3   3  11       11.83       11.90      2.30 o 
  -2   3  11       17.42       12.24      2.59 o 
  -1   3  11       28.94       34.29      1.73 o 
   0   3  11       22.28       21.24      1.87 o 
   1   3  11        2.65        2.35      0.74 o 
   2   3  11        5.01        4.75      0.83 o 
   3   3  11        6.46        8.41      1.06 o 
  -7   4  11        0.69        1.67      1.60 o 
  -6   4  11        3.54        1.22      1.04 o 
  -5   4  11        1.47        1.23      0.56 o 
  -4   4  11        0.15        0.07      0.47 o 
  -3   4  11        0.24        0.47      0.74 o 
  -2   4  11       23.41       25.00      1.74 o 
  -1   4  11        1.22        0.76      0.66 o 
   0   4  11        0.23        0.08      0.56 o 
   1   4  11        0.31        0.77      0.66 o 
   2   4  11        2.85        2.85      1.06 o 
   3   4  11       27.88       36.84      4.06 o 
  -7   5  11        0.00        0.52      1.36 o 
  -6   5  11        0.65       -0.62      1.24 o 
  -5   5  11        0.20        0.50      0.63 o 
  -4   5  11        1.55        1.16      0.63 o 
  -3   5  11        0.68        0.99      0.58 o 
  -2   5  11        2.15        1.34      0.81 o 
  -1   5  11       10.08        8.55      2.36 o 
   0   5  11        7.84        5.25      1.35 o 
   1   5  11        0.64        0.07      0.58 o 
   2   5  11        2.58        4.07      0.79 o 
  -7   6  11       19.68       23.99      2.80 o 
  -6   6  11        0.18        1.37      1.04 o 
  -5   6  11        0.86        0.23      1.03 o 
  -4   6  11        3.23        2.62      0.55 o 
  -3   6  11        3.73        4.67      0.99 o 
  -2   6  11       15.32       14.20      3.38 o 
  -1   6  11       41.12       43.49      2.20 o 
   0   6  11       10.16       10.55      1.37 o 
   1   6  11        0.63        0.05      0.63 o 
   2   6  11        0.02        0.53      0.84 o 
  -6   7  11        0.09        1.07      1.30 o 
  -5   7  11        0.32        0.84      1.00 o 
  -4   7  11        1.25        1.18      0.89 o 
  -3   7  11        8.20        6.51      1.37 o 
  -2   7  11        9.63        9.58      1.15 o 
  -1   7  11        0.38       -0.39      0.76 o 
   0   7  11        5.28        4.84      0.81 o 
   1   7  11        1.17        1.15      0.71 o 
   2   7  11        4.98        4.95      1.28 o 
  -6   8  11        3.63        2.28      1.27 o 
  -5   8  11        0.96        1.14      1.07 o 
  -4   8  11        0.14       -0.25      0.93 o 
  -3   8  11        5.75        6.15      1.12 o 
  -2   8  11        7.30        8.12      1.32 o 
  -1   8  11        0.24        0.89      0.81 o 
   0   8  11        0.84        1.70      0.67 o 
   1   8  11        1.74        1.73      0.75 o 
  -5   9  11        2.76        1.78      1.25 o 
  -4   9  11        6.05        5.51      1.50 o 
  -3   9  11        2.15        2.04      1.27 o 
  -2   9  11       12.29       16.06      1.61 o 
  -1   9  11        9.03       12.49      1.35 o 
   0   9  11        0.00        0.11      0.57 o 
   1   9  11        2.29        1.44      0.69 o 
  -5  10  11        0.07       -0.34      1.50 o 
  -4  10  11        0.17        1.09      1.02 o 
  -3  10  11        1.67        1.42      1.07 o 
  -2  10  11        2.21        2.03      1.41 o 
  -1  10  11        1.28        1.84      0.89 o 
   0  10  11        5.07        5.36      0.81 o 
  -3  11  11        1.66        0.93      1.06 o 
  -2  11  11        0.04        0.19      0.84 o 
  -1  11  11        2.51        3.23      1.21 o 
  -6   0  12        0.00       -0.04      0.92 o 
  -5   0  12        2.06        1.01      0.90 o 
  -4   0  12       35.63       40.11      2.20 o 
  -3   0  12        0.29        0.47      0.87 o 
  -2   0  12        4.67        4.78      1.18 o 
  -1   0  12        6.56        3.79      1.18 o 
   0   0  12        0.15       -0.68      0.82 o 
   1   0  12        0.23        0.38      1.08 o 
  -6   1  12        0.18        0.07      0.64 o 
  -5   1  12        1.72        1.10      0.71 o 
  -4   1  12        0.02       -0.17      0.75 o 
  -3   1  12        0.22        0.15      0.69 o 
  -2   1  12        1.81        1.55      0.79 o 
  -1   1  12        0.28        1.19      0.74 o 
   0   1  12        1.76        1.52      0.73 o 
   1   1  12        0.07        0.92      0.58 o 
  -6   2  12        0.05        0.88      0.64 o 
  -5   2  12        1.64        2.15      0.91 o 
  -4   2  12        0.09        0.51      0.74 o 
  -3   2  12        0.55        0.53      0.86 o 
  -2   2  12        5.20        2.46      0.79 o 
  -1   2  12        7.25        5.98      0.89 o 
   0   2  12        7.14        5.82      0.88 o 
   1   2  12        0.21        0.65      0.73 o 
  -6   3  12        0.05        1.13      1.30 o 
  -5   3  12        1.07        1.25      0.87 o 
  -4   3  12        0.13        0.18      0.92 o 
  -3   3  12        0.18        0.59      0.60 o 
  -2   3  12        0.04        0.19      0.63 o 
  -1   3  12       34.77       32.76      1.86 o 
   0   3  12        5.54        4.82      0.99 o 
   1   3  12        1.70        1.01      0.82 o 
  -6   4  12        0.10       -0.74      1.20 o 
  -5   4  12        0.29        0.59      1.06 o 
  -4   4  12        0.53        0.11      0.67 o 
  -3   4  12        3.57        4.16      1.52 o 
  -2   4  12        8.33        8.10      2.15 o 
  -1   4  12        0.15       -0.77      0.77 o 
   0   4  12        1.96        1.27      1.13 o 
   1   4  12        1.06        1.98      1.28 o 
  -5   5  12        0.20        0.85      1.09 o 
  -4   5  12        2.93        2.02      0.69 o 
  -3   5  12        1.34        1.50      0.94 o 
  -2   5  12       21.42       19.01      1.38 o 
  -1   5  12       11.76       16.14      5.35 o 
   0   5  12        0.36       -0.87      0.96 o 
  -5   6  12        0.01        0.41      1.14 o 
  -4   6  12        0.76       -0.37      1.01 o 
  -3   6  12        0.23       -0.39      1.20 o 
  -2   6  12        0.10        0.08      0.94 o 
  -1   6  12        5.19        4.16      1.03 o 
   0   6  12        1.01        1.33      1.15 o 
  -4   7  12        0.09       -0.62      0.90 o 
  -3   7  12        0.85       -0.14      0.85 o 
  -2   7  12       12.99       14.42      1.59 o 
  -1   7  12        1.97        2.35      1.34 o 
  -4   8  12        1.03        1.43      2.20 o 
  -3   8  12        1.63        1.56      0.97 o 
  -2   8  12        0.41        0.99      1.08 o 
  -1   8  12        0.00        1.19      1.53 o 
  -4   1  13        0.57        2.53      1.65 o 
  -3   1  13        1.63        1.25      0.88 o 
  -2   1  13        0.71        1.75      1.23 o 
  -3   2  13        0.02       -0.29      0.67 o 
  -2   2  13        0.94        1.39      0.80 o 
                                                 
